# Supplementary material for: Genome-Wide Investigation and Expression Profiling of AP2/ERF Transcription Factor Superfamily in Foxtail Millet (Setaria italica L.)
Source: PLoS One. 2014 Nov 19;9(11):e113092. doi: 10.1371/journal.pone.0113092 (PMC4237383; doi:10.1371/journal.pone.0113092)
Supplement: Table S2 — Characteristic features of SiAP2/ERF Transcription factor gene family members identified in Setaria italica. (XLS) [file pone.0113092.s005.xls]

## Sheet: Table S2
Table S2. Characteristic features of SiAP2/ERF Transcription factor gene family members identified in Setaria italica
NIPGR ID	Phytozome Identfier	Alternate transcript(s)	Physical position on foxtail millet genome			Gene orientation	Properties of AP2/ERF proteins				NCBI Accession No.	NCBI BLASTP annotation	Score	Similarity	E-value
			Chromosome	Start position (bp)	End Position (bp)		Protein length (aa)	pI	Molecular weight (Da)	Instability index
SiAP2/ERF-001	Si018188m	-	1	2404439	2405599	+	248	5.15	25804.8	49.69	XP_004951387	dehydration-responsive element-binding protein 3-like	304.679	100	1.33457e-100
SiAP2/ERF-002	Si018222m	-	1	2430336	2431493	+	240	5.27	25106.1	53.65	XP_004951388	dehydration-responsive element-binding protein 3-like	327.405	100	1.05825e-109
SiAP2/ERF-003	Si018306m	-	1	23855469	23861450	+	220	9.31	24956.2	51.94	XP_004952530	ethylene-responsive transcription factor-like protein at4g13040-like isoform x2	387.111	100	6.7047e-134
SiAP2/ERF-004	Si018024m	-	1	25076531	25080741	+	282	9.25	29579	63.9	AFW71587	ap2 erebp transcription factor superfamily protein	151.754	66	3.09356e-39
SiAP2/ERF-005	Si019641m	-	1	25155472	25156230	+	248	4.91	26615.8	59.81	XP_004952596	ethylene-responsive transcription factor lep-like	402.519	98	4.8511e-139
SiAP2/ERF-006	Si019270m	-	1	27017962	27018907	-	268	9.26	27738.1	66.48	XP_004954975	ap2 erebp transcription factor superfamily protein	263.848	100	4.91994e-85
SiAP2/ERF-007	Si019443m	-	1	27034013	27034958	-	268	9.48	27768.1	61.86	XP_004954976	ethylene-responsive transcription factor erf114-like	233.802	100	7.04937e-73
SiAP2/ERF-008	Si019157m	-	1	27037404	27038325	-	281	9.57	29018.6	53.93	XP_004954977	ethylene-responsive transcription factor erf114-like	459.914	98	1.0447e-160
SiAP2/ERF-009	Si020138m	-	1	29615560	29616429	+	289	6.53	31062.6	64.25	XP_004955045	ethylene-responsive transcription factor esr2-like	387.111	100	9.9212e-132
SiAP2/ERF-010	Si019328m	-	1	29627347	29628264	-	305	8.4	32651.1	61.04	XP_004955046	ethylene-responsive transcription factor esr2-like	352.829	100	8.982e-118
SiAP2/ERF-011	Si016558m	-	1	30806647	30810747	+	674	5.84	71102.5	50.01	XP_004953100	ap2-like ethylene-responsive transcription factor bbm2	1167.91	99	0
SiAP2/ERF-012	Si019997m	-	1	32425843	32427225	-	460	9.36	49022.9	67.66	XP_004953233	ap2 erebp transcription factor superfamily protein	580.867	100	0
SiAP2/ERF-013	Si017941m	-	1	33209294	33210587	-	296	6	30708.2	67.34	XP_004953322	ethylene-responsive transcription factor 2-like	355.14	100	7.50698e-119
SiAP2/ERF-014	Si017790m	-	1	33227518	33228887	+	324	6.07	34191.1	54.9	XP_004953326	ap2 erebp transcription factor superfamily protein	408.683	100	5.07106e-139
SiAP2/ERF-015	Si017995m	-	1	33308920	33309873	+	287	6.15	30083.6	52.3	XP_004953340	ethylene-responsive transcription factor erf034-like	345.51	94	1.22405e-115
SiAP2/ERF-016	Si019772m	-	1	33318460	33319206	+	244	4.74	25308.8	51.28	XP_004953341	dehydration-responsive element-binding protein 3-like	265.003	95	6.91009e-85
SiAP2/ERF-017	Si017865m	-	1	33331546	33332927	+	311	6.04	32788.1	62.29	XP_004953342	ap2 erebp transcription factor superfamily protein	240.736	100	7.77977e-75
SiAP2/ERF-018	Si018039m	-	1	34416812	34418111	+	277	5.64	28206	70.74	XP_004953436	ethylene-responsive transcription factor erf025-like	261.922	100	6.03847e-83
SiAP2/ERF-019	Si018262m	-	1	34429595	34430607	+	230	5.25	24340.9	52.06	XP_004953437	cbf protein 1	390.193	100	1.78028e-134
SiAP2/ERF-020	Si017580m	-	1	38042549	38045904	-	364	5.39	40044.2	53.76	XP_004953856	ap2 erebp transcription factor superfamily protein	713.375	100	0
SiAP2/ERF-021	Si017760m	-	1	38321707	38323622	+	330	6.38	35298.4	70.67	XP_004953948	ap2 erebp transcription factor superfamily protein	378.252	100	6.66408e-127
SiAP2/ERF-022	Si018144m	-	1	39010152	39011166	-	256	7.65	27213.6	61.03	XP_004954022	ethylene-responsive element binding protein 2	295.434	100	1.08222e-96
SiAP2/ERF-023	Si020605m	-	1	39108137	39109380	-	199	4.26	20853.1	51.57	XP_004954039	ap2 erebp transcription factor superfamily protein	315.849	100	6.74486e-106
SiAP2/ERF-024	Si019636m	-	1	39752067	39752723	-	218	5.19	23080.7	54.6	XP_004954129	ap2 domain transcription factor-like	325.479	100	1.28604e-109
SiAP2/ERF-025	Si017568m	-	1	39868053	39871081	-	367	4.76	40370.7	53.42	XP_002454666	ethylene response element binding protein	442.58	84	5.23391e-151
SiAP2/ERF-026	Si018550m	-	1	40492882	40493841	-	161	6.08	17661.7	38.22	XP_004954229	ethylene-responsive transcription factor erf003-like	221.476	100	1.25679e-70
SiAP2/ERF-027	Si029185m	-	2	1945680	1950031	+	644	6.9	67144.3	36.85	XP_004955409	ap2-like ethylene-responsive transcription factor ant-like	717.613	100	0
SiAP2/ERF-028	Si033089m	-	2	6110723	6111634	-	303	5.55	32160	48.14	XP_004959050	ethylene-responsive transcription factor 1b-like	518.079	100	0
SiAP2/ERF-029	Si032815m	-	2	6122021	6122923	-	300	5.81	31774.5	49.44	XP_004959051	ethylene-responsive transcription factor 1b-like	501.516	100	2.2105e-176
SiAP2/ERF-030	Si033237m	-	2	6489822	6490730	+	290	8.69	31275	56.38	XP_004959061	ethylene-responsive transcription factor rap2-11-like	373.629	92	1.70774e-126
SiAP2/ERF-031	Si031957m	-	2	6926214	6927893	+	336	5.17	37395.7	52.99	XP_004959072	ethylene-responsive transcription factor 1-like	405.986	74	7.75272e-136
SiAP2/ERF-032	Si033388m	-	2	6933475	6935116	+	326	5.75	36081.4	44.29	XP_004959072	ethylene-responsive transcription factor 1-like	624.394	100	0
SiAP2/ERF-033	Si029636m	-	2	8297965	8302991	+	491	8.87	52157.3	73.72	XP_004955853	floral homeotic protein	640.958	96	0
SiAP2/ERF-034	Si032666m	-	2	11802986	11804388	-	229	6.4	24599	56.93	XP_004959186	ethylene-responsive element binding protein 2	221.09	100	7.14574e-70
SiAP2/ERF-035	Si032391m	-	2	15918539	15918931	-	131	6.75	14656.9	71.77	XP_004956267	ethylene-responsive transcription factor erf096	212.231	100	9.01903e-68
SiAP2/ERF-036	Si031946m	-	2	16029255	16030517	+	356	7.87	38629.6	65.8	XP_004956268	ethylene-responsive transcription factor 1b-like	273.092	100	3.04402e-86
SiAP2/ERF-037	Si032351m	-	2	22685529	22686524	-	331	5.52	35367.9	66.75	XP_004956405	ap2 erebp transcription factor superfamily protein	365.155	100	9.09864e-122
SiAP2/ERF-038	Si030692m	-	2	22698299	22700082	+	293	5.69	31439.1	64.79	XP_004956406	ethylene-responsive transcription factor 2-like	405.601	100	8.9398e-139
SiAP2/ERF-039	Si030706m	-	2	25780332	25781474	-	288	4.95	32798.9	50.88	XP_004956541	ethylene-responsive transcription factor erf118-like	517.694	100	0
SiAP2/ERF-040	Si030741m	-	2	25832658	25833728	-	280	4.82	30921.9	44.23	XP_004956545	ethylene-responsive transcription factor erf118-like isoform x1	469.544	100	1.68611e-164
SiAP2/ERF-041	Si030684m	-	2	28371346	28373247	+	294	6.75	31294.8	57.93	XP_004956678	ethylene-responsive transcription factor rap2-4-like	361.688	100	1.80434e-121
SiAP2/ERF-042	Si030129m	-	2	31178794	31182177	+	388	8.35	41816.4	51.39	XP_004956862	ap2-like ethylene-responsive transcription factor at1g16060-like	572.778	100	0
SiAP2/ERF-043	Si030088m	-	2	31739996	31743497	+	396	4.7	42571	44.83	XP_004956913	ethylene response factor	602.438	100	0
SiAP2/ERF-044	Si030856m	-	2	33315336	33316383	+	260	6	27475.6	39.12	XP_004957018	ethylene-responsive transcription factor erf109-like	375.941	100	3.10233e-128
SiAP2/ERF-045	Si030810m	-	2	36963228	36964585	+	268	9.58	27880.2	68.96	XP_004957315	ethylene-responsive transcription factor	265.774	100	1.08021e-84
SiAP2/ERF-046	Si030869m	-	2	37726266	37727174	-	256	5.3	26964.9	58.89	XP_004957402	dehydration responsive element binding protein 1a	400.979	100	3.5314e-138
SiAP2/ERF-047	Si030998m	-	2	37730189	37731142	-	232	5.01	25036.8	71.72	XP_004957403	dehydration-responsive element-binding protein 1a-like	343.969	100	1.43002e-116
SiAP2/ERF-048	Si031001m	-	2	37733300	37734349	-	231	5.09	24976.8	74.75	XP_004957404	dehydration-responsive element-binding protein 1a-like	390.193	100	1.00272e-134
SiAP2/ERF-049	Si032213m	-	2	37806027	37806707	+	226	9.8	23558.2	63.27	XP_004959618	ethylene-responsive transcription factor abr1-like	182.57	92	1.16711e-53
SiAP2/ERF-050	Si030686m	-	2	44032494	44033528	-	294	6.54	31930.6	52.43	XP_004958111	ethylene-responsive transcription factor rap2-11-like	378.252	92	8.98615e-128
SiAP2/ERF-051	Si030514m	Si030506m	2	45659773	45663234	-	326	4.8	36480.2	48.6	XP_004958315	ethylene response factor	595.504	100	0
SiAP2/ERF-052	Si032771m	-	2	47944670	47945554	+	294	6.24	31044.8	63.48	XP_004958652	frizzy panicle	455.677	100	1.43375e-158
SiAP2/ERF-053	Si031079m	-	2	48131590	48132781	-	216	6.07	23791.6	49.25	XP_004958676	ap2 domain transcription factor erebp	317.775	100	1.08874e-106
SiAP2/ERF-054	Si024352m	-	3	1300263	1300891	-	168	5.69	18071.9	53.5	XP_004960133	ethylene-responsive transcription factor erf003-like	265.388	100	1.41829e-87
SiAP2/ERF-055	Si023330m	-	3	1925167	1926696	-	193	10.04	20189.8	61.37	XP_004960227	ethylene-responsive transcription factor 7-like	107.457	100	1.88759e-25
SiAP2/ERF-056	Si021959m	-	3	2014659	2019230	-	469	5.94	50696.9	56.66	XP_004960245	ap2-like ethylene-responsive transcription factor ail5-like	671.774	100	0
SiAP2/ERF-057	Si025305m	-	3	2721764	2726297	-	562	9.59	62009.2	67.74	XP_004960335	ap2 erebp transcription factor superfamily protein	596.66	92	0
SiAP2/ERF-058	Si024059m	-	3	4187143	4188602	-	451	9.46	47573.4	65.81	XP_004963449	dehydration-responsive element-binding protein 2c-like	296.204	100	1.89925e-93
SiAP2/ERF-059	Si024834m	-	3	9748366	9749205	+	271	9.27	29265.9	55.02	XP_004961160	ethylene-responsive transcription factor erf061-like	340.502	97	8.44684e-114
SiAP2/ERF-060	Si024258m	-	3	10474926	10475756	+	276	5.9	29564.9	58.51	XP_004963602	ethylene-responsive transcription factor erf091-like	454.521	100	1.10013e-158
SiAP2/ERF-061	Si024576m	-	3	11469592	11470737	-	381	9.78	40419.7	47.47	XP_004961326	ap2 erf and b3 domain-containing transcription repressor tem1-like	600.127	100	0
SiAP2/ERF-062	Si022186m	-	3	12126903	12128787	+	413	8.62	45326.8	54.99	XP_004961382	ethylene-responsive transcription factor wri1-like	659.062	100	0
SiAP2/ERF-063	Si023088m	-	3	14534591	14535830	+	242	8.53	24652.6	56.51	XP_004961628	ethylene-responsive transcription factor 4-like	197.208	100	1.00536e-58
SiAP2/ERF-064	Si024479m	-	3	14570634	14571794	+	282	10.28	29631.3	48.65	XP_004961629	erf domain protein 12	323.168	100	3.02178e-107
SiAP2/ERF-065	Si024427m	-	3	16185588	16186241	-	217	5.25	23104.4	51.83	XP_004961770	dehydration-responsive element-binding protein 2d-like	334.339	100	6.70906e-113
SiAP2/ERF-066	Si022663m	-	3	18882820	18884830	-	324	5.92	33388.4	55.82	XP_004963742	ap2 erebp transcription factor superfamily protein	154.066	95	1.39111e-42
SiAP2/ERF-067	Si021952m	-	3	22380950	22386490	-	470	9.39	51375	61.82	XP_004962201	ap2-like ethylene-responsive transcription factor at2g41710-like	760.37	100	0
SiAP2/ERF-068	Si023329m	-	3	24524415	24525633	-	193	6.62	19908.3	51.62	XP_004962330	ap2 domain containing protein	262.307	100	1.41839e-85
SiAP2/ERF-069	Si022619m	Si022998m, Si022997m, Si022990m, Si022995m, Si022996m, Si022991m, Si022621m, Si022989m	3	25993514	25996757	-	333	5.31	36408.3	55.09	XP_004962409	dehydration responsive element binding protein 2 isoform a	571.622	99	0
SiAP2/ERF-070	Si022788m	-	3	27664503	27666380	-	301	8.68	31875.8	67.89	XP_004962466	pathogenesis-related genes transcriptional activator pti6-like	307.76	100	4.20161e-100
SiAP2/ERF-071	Si024861m	-	3	45517147	45517992	-	282	5.93	29395.4	55.72	XP_004964110	ethylene-responsive transcription factor erf034-like	261.151	100	2.49429e-82
SiAP2/ERF-072	Si024417m	-	3	47196575	47197759	+	394	4.43	41741.6	66.69	XP_004964146	ethylene-responsive transcription factor	357.451	100	7.94222e-117
SiAP2/ERF-073	Si007199m	-	4	1067233	1068173	+	235	5.21	24920.4	59.42	XP_004964394	dehydration-responsive element-binding protein 1c-like	318.931	100	4.64912e-106
SiAP2/ERF-074	Si007857m	-	4	2208526	2210739	-	447	7.68	47987.4	45.49	XP_002437819	ethylene-responsive transcription factor wri1-like	469.159	76	1.87716e-158
SiAP2/ERF-075	Si008323m	-	4	2632796	2633476	-	226	6.7	23979.4	64.37	XP_004966648	ap2 domain transcription factor-like	377.867	100	5.20339e-130
SiAP2/ERF-076	Si008108m	-	4	2637360	2637938	-	192	5.47	20787.1	86.46	XP_004966649	ap2 domain transcription factor-like	325.479	100	1.62594e-110
SiAP2/ERF-077	Si008682m	-	4	2642832	2643353	-	173	7.02	18655.8	66.87	XP_004966650	ap2 domain transcription factor-like	161.77	74	1.65257e-46
SiAP2/ERF-078	Si008104m	-	4	2647304	2647909	-	201	4.55	21423.8	64.8	XP_004966650	ap2 domain transcription factor-like	355.525	100	5.14079e-122
SiAP2/ERF-079	Si008587m	-	4	2663014	2663613	-	199	4.79	20971.1	77.63	XP_004966651	ap2 domain transcription factor-like	399.438	100	2.29506e-139
SiAP2/ERF-080	Si006802m	Si006941m, Si006905m	4	3011555	3013973	-	346	4.77	37842.2	48.75	XP_004964607	ethylene-responsive transcription factor 1-like	572.778	100	0
SiAP2/ERF-081	Si007359m	-	4	3826622	3827458	-	179	7.98	19295.7	46.83	XP_004964673	ethylene-responsive transcription factor erf003-like	221.09	100	7.5701e-70
SiAP2/ERF-082	Si008428m	-	4	5043577	5044491	-	304	4.91	31956.8	59.35	XP_004966735	ethylene-responsive transcription factor crf2-like	454.521	100	1.0531e-157
SiAP2/ERF-083	Si007977m	-	4	6663537	6664235	-	232	4.46	24037.5	49.73	XP_004964908	ap2 erebp transcription factor superfamily protein	299.286	100	5.31081e-99
SiAP2/ERF-084	Si008385m	-	4	7665971	7667014	-	347	6.3	36848.2	66.99	XP_004964981	ap2 erebp transcription factor superfamily protein	382.489	100	4.11197e-128
SiAP2/ERF-085	Si007144m	-	4	29258724	29259670	+	253	4.75	26326.6	51.72	EMT32582	dehydration-responsive element-binding protein 3-like	97.8265	98	1.46654e-21
SiAP2/ERF-086	Si008325m	-	4	30914290	30917038	-	463	5.81	49925	47.26	XP_004965682	ap2-like ethylene-responsive transcription factor ail5-like	835.484	100	0
SiAP2/ERF-087	Si006371m	-	4	32255779	32258815	+	465	8.74	50483.3	57.44	XP_004965778	ethylene-responsive transcription factor rap2-7-like	679.478	96	0
SiAP2/ERF-088	Si007882m	-	4	32492163	32493377	-	270	10.37	28782.7	63.87	XP_004967157	ap2 erebp transcription factor superfamily protein	274.633	100	4.1292e-89
SiAP2/ERF-089	Si007967m	-	4	32496514	32497239	-	241	9.47	26352	59.59	XP_004967158	ethylene-responsive transcription factor 12-like	347.436	100	6.80356e-118
SiAP2/ERF-090	Si008394m	-	4	34315175	34316834	+	339	9.4	35678.4	68.22	XP_004965944	ethylene-responsive transcription factor win1-like	331.257	100	7.94511e-110
SiAP2/ERF-091	Si002247m	-	5	1908391	1909890	-	322	4.8	34837.6	63.59	XP_004967470	ethylene-responsive transcription factor crf2-like	416.001	100	1.38953e-141
SiAP2/ERF-092	Si002845m	-	5	2272633	2273825	-	219	5.99	23676.5	52.35	XP_004967520	ethylene-responsive factor-like protein 1	239.58	100	5.71517e-76
SiAP2/ERF-093	Si004174m	-	5	5367024	5368379	-	262	6.45	27535.5	72.35	XP_004977550	ap2-like ethylene-responsive transcription factor plt2-like	223.402	73	4.75309e-68
SiAP2/ERF-094	Si002186m	-	5	7604890	7606857	+	331	4.85	35568.9	64.04	XP_004968058	pathogenesis-related transcriptional activator pti6	332.413	100	7.03543e-109
SiAP2/ERF-095	Si001909m	-	5	8228064	8229867	+	370	9.58	39777.7	43.23	XP_004968155	ap2 erf and b3 domain-containing protein os01g0141000-like	493.812	100	4.92413e-171
SiAP2/ERF-096	Si003867m	-	5	8860609	8861210	+	170	5.06	18639.9	43.86	XP_004954022	ethylene-responsive element binding protein 2	137.887	73	9.01525e-37
SiAP2/ERF-097	Si004029m	-	5	8922246	8922965	+	176	5.32	19207.5	56.94	XP_004954022	ethylene-responsive element binding protein 2	164.081	54	9.99452e-47
SiAP2/ERF-098	Si002067m	-	5	9596553	9598944	+	346	8.89	37110.5	59.25	XP_004968294	dre-binding protein 2	384.8	100	2.97035e-130
SiAP2/ERF-099	Si002749m	-	5	12482836	12483675	-	238	6.39	25197.8	64.28	XP_004968548	dehydration-responsive element-binding protein 3-like	310.457	100	3.7278e-103
SiAP2/ERF-100	Si002714m	-	5	20792471	20793284	-	243	4.29	25864.7	65.1	XP_004968814	pathogenesis-related transcriptional activator pti6	268.855	100	1.48546e-86
SiAP2/ERF-101	Si004045m	-	5	34019133	34020329	-	396	9.3	40984.2	40.3	XP_004969625	ap2 erf and b3 domain-containing protein os01g0693400-like	532.717	99	0
SiAP2/ERF-102	Si002729m	-	5	39144955	39146054	+	241	9.27	24819	52.22	XP_004970251	ap2 domain containing protein	272.322	100	4.83337e-88
SiAP2/ERF-103	Si003053m	-	5	39159779	39161467	+	184	8.67	19442.7	54.32	XP_004970252	erf domain protein 12	216.468	100	5.65013e-68
SiAP2/ERF-104	Si004222m	-	5	39693938	39696679	+	433	7.26	46972.5	57.27	XP_004970326	ethylene-responsive transcription factor wri1	669.848	99	0
SiAP2/ERF-105	Si002010m	-	5	42341870	42345322	-	356	6.22	36276.4	55.98	XP_004970712	ap2 erebp transcription factor superfamily protein	347.051	100	2.09272e-113
SiAP2/ERF-106	Si000593m	-	5	43837720	43841427	-	660	6.07	68497.4	39.18	XP_004970928	ap2-like ethylene-responsive transcription factor bbm2-like	1030.78	94	0
SiAP2/ERF-107	Si002846m	-	5	47043672	47044493	+	219	5.95	23601.5	57.94	XP_004971403	dehydration-responsive element-binding protein 1f-like	294.664	100	1.4903e-97
SiAP2/ERF-108	Si014474m	-	6	1704568	1705485	+	203	9.25	20494	70.66	XP_004972568	ethylene-responsive transcription factor 4	223.402	100	4.17078e-70
SiAP2/ERF-109	Si014469m	-	6	1708799	1709726	+	206	9.06	20908.6	69.41	XP_004972569	ethylene-responsive transcription factor 4	200.29	100	6.5154e-61
SiAP2/ERF-110	Si015237m	-	6	3621309	3621878	+	189	4.88	19997.9	77.7	XP_004974392	ethylene-responsive transcription factor lep-like	200.29	100	1.21565e-61
SiAP2/ERF-111	Si015330m	-	6	21451659	21452489	-	276	5.69	29298.4	55.04	XP_004974648	ethylene-responsive transcription factor erf109-like	391.349	100	7.98805e-134
SiAP2/ERF-112	Si015394m	-	6	25253037	25253903	+	285	5.44	30240.1	57.92	XP_004973405	tpa: ap2 erebp transcription factor superfamily protein	325.865	98	9.99642e-108
SiAP2/ERF-113	Si013842m	-	6	28752552	28757040	+	411	5.9	44721.3	51.56	XP_004973570	ap2-like ethylene-responsive transcription factor at1g16060-like	609.757	98	0
SiAP2/ERF-114	Si015420m	-	6	29354302	29356674	+	351	9.18	39350.7	40.65	XP_004974759	ethylene-responsive transcription	504.597	97	9.74046e-173
SiAP2/ERF-115	Si015027m	-	6	29469607	29470275	+	222	5.32	23744.1	65.37	XP_004973610	ap2 domain-containing transcription factor family protein	333.183	100	1.3585e-112
SiAP2/ERF-116	Si014237m	-	6	30658348	30659423	+	277	5.42	30014.3	59	XP_004973673	ethylene-responsive transcription factor erf109-like	407.912	100	3.51136e-140
SiAP2/ERF-117	Si015435m	-	6	32844555	32845088	-	178	9.35	18549.1	49	XP_004974846	ethylene-responsive transcription factor erf017-like	225.713	100	1.48086e-71
SiAP2/ERF-118	Si014944m	-	6	32847825	32848214	-	130	8.85	14928.8	67.16	XP_004974847	tpa: ap2 erebp transcription factor superfamily protein	249.98	100	2.54001e-82
SiAP2/ERF-119	Si014894m	-	6	32851621	32852372	-	237	10.34	25650.4	51.42	XP_004974848	tpa: ap2 erebp transcription factor superfamily protein	228.024	99	1.72937e-71
SiAP2/ERF-120	Si013986m	-	6	34070051	34072589	+	359	11.72	38289.2	86.08	XP_004974032	ethylene-responsive transcription factor abr1-like isoform x2	294.278	100	3.33961e-93
SiAP2/ERF-121	Si015487m	-	6	35835454	35835816	+	121	7.88	13286.6	68.95	XP_004974250	ethylene-responsive transcription factor erf098-like	167.548	100	1.34212e-50
SiAP2/ERF-122	Si011941m	-	7	11398123	11398473	-	116	9.57	13098.5	66.86	EMT06920	ethylene-responsive transcription factor erf098-like	119.013	78	4.47357e-31
SiAP2/ERF-123	Si010289m	Si010292m, Si010301m	7	18428839	18430958	+	393	9.44	41334.6	69.2	AFW58120	ap2 erebp transcription factor superfamily protein	239.965	67	5.00584e-71
SiAP2/ERF-124	Si012587m	-	7	18506452	18507285	+	277	4.45	28615.8	56.88	XP_004975472	ethylene-responsive transcription factor lep-like	252.292	100	3.89425e-79
SiAP2/ERF-125	Si010967m	-	7	20119716	20120644	-	234	6.93	24385.2	48.15	AFW58254	protein	160.614	80	1.37411e-44
SiAP2/ERF-126	Si012169m	-	7	25605175	25606467	-	431	9.4	45696.4	65.45	XP_004976312	ethylene-responsive transcription factor erf053-like	451.825	100	6.31957e-153
SiAP2/ERF-127	Si011648m	-	7	26349937	26350968	+	341	4.85	36059.3	63.73	XP_004976417|	N/A	680	99	0
SiAP2/ERF-128	Si010703m	-	7	26492417	26493521	+	301	5.13	31115.8	73.78	XP_004976433	ethylene-responsive transcription factor erf034-like	361.303	100	4.29758e-121
SiAP2/ERF-129	Si012688m	-	7	26499813	26500550	+	245	4.75	26228.2	47.79	XP_004976434	ap2 erebp transcription factor superfamily protein	329.717	100	1.9552e-110
SiAP2/ERF-130	Si012254m	-	7	26507383	26508138	+	251	5.8	26211.9	58.63	XP_004976435	ethylene-responsive transcription factor erf034-like	243.432	100	8.06232e-77
SiAP2/ERF-131	Si011086m	-	7	27725567	27726166	+	199	6.08	21028	62.28	XP_004976542	ethylene-responsive transcription factor erf025-like	256.144	100	4.7392e-83
SiAP2/ERF-132	Si011005m	-	7	27729572	27730830	+	225	5.57	24330.9	61.06	XP_004976544	cbf protein 1	343.199	100	2.01229e-116
SiAP2/ERF-133	Si010228m	-	7	29594169	29595948	+	413	10.11	44026	68.44	XP_004976762	ethylene-responsive transcription factor 4-like	203.756	100	1.49352e-59
SiAP2/ERF-134	Si012635m	-	7	31561163	31563774	+	468	6.47	49024.9	52.1	XP_004977036	2-b	544.658	99	0
SiAP2/ERF-135	Si012228m	-	7	31782222	31783085	+	261	8.52	28022.5	49.59	XP_002440616	ap2 domain containing protein	189.504	68	1.20061e-54
SiAP2/ERF-136	Si012026m	-	7	34554484	34559368	-	409	4.97	45379.6	64.65	XP_004977441	ethylene-responsive transcription factor wri1-like	602.438	99	0
SiAP2/ERF-137	Si010747m	-	7	35302906	35306184	+	291	8.36	31073.5	49.46	XP_004977550	ap2-like ethylene-responsive transcription factor plt2-like	462.996	100	1.49745e-161
SiAP2/ERF-138	Si026433m	-	8	338232	343068	+	412	5.01	45581.8	62.7	XP_004978469	ethylene-responsive transcription factor wri1-like	658.677	99	0
SiAP2/ERF-139	Si026706m	-	8	2051084	2053739	+	294	8.67	31417	54.93	XP_004978683	ap2-like ethylene-responsive transcription factor plt2-like	424.861	100	2.21716e-146
SiAP2/ERF-140	Si026709m	-	8	3683603	3686765	-	293	7.03	29939.8	60.85	XP_004980201	ap2 erebp transcription factor superfamily protein	226.483	100	3.64297e-67
SiAP2/ERF-141	Si026882m	-	8	8917941	8918745	+	196	4.84	21041.7	41.87	XP_004979006	ethylene-responsive transcription factor erf021-like	248.054	100	5.49268e-80
SiAP2/ERF-142	Si028088m	-	8	12875702	12876685	-	327	5.01	34487.3	60.89	XP_004979997	ethylene-responsive transcription factor erf094-like	145.591	74	4.04621e-38
SiAP2/ERF-143	Si027485m	-	8	12885657	12886955	-	244	9.33	25821.7	68.31	XP_004979115	ethylene-responsive transcription factor 1b	335.109	100	2.97098e-112
SiAP2/ERF-144	Si028170m	-	8	15293249	15296479	+	527	6.15	56305.1	46.66	XP_004979180	ap2-like ethylene-responsive transcription factor bbm-like	831.632	99	0
SiAP2/ERF-145	Si027288m	-	8	24039078	24039677	-	199	11.04	20850.4	59.13	XP_004959617	dehydration-responsive element-binding protein 2e-like	141.739	96	4.70963e-38
SiAP2/ERF-146	Si028135m	-	8	31606975	31607610	-	211	8.96	22639.5	58.67	XP_004980680	ethylene-responsive transcription factor 1b	288.115	100	4.57099e-95
SiAP2/ERF-147	Si028219m	-	8	39103173	39103748	+	192	9.24	20836.7	62.88	XP_004979997	ethylene-responsive transcription factor 1b	241.121	100	5.77786e-77
SiAP2/ERF-148	Si036068m	-	9	1962143	1966117	-	391	6.27	42847.4	61.51	XP_004981271	spelt factor protein	574.704	91	0
SiAP2/ERF-149	Si037209m	-	9	2131054	2132207	+	244	10.2	25905.5	65.8	XP_004981291	dna binding protein	320.087	100	9.41685e-107
SiAP2/ERF-150	Si034505m	-	9	4408504	4412207	-	691	8.02	72312.2	47.91	XP_004981612	ap2-like ethylene-responsive transcription factor ant-like	872.078	93	0
SiAP2/ERF-151	Si038848m	-	9	11542431	11543672	-	413	4.74	43603	59.83	XP_004986381	tpa: ap2 erebp transcription factor superfamily protein	511.531	100	9.25832e-177
SiAP2/ERF-152	Si039310m	-	9	18363657	18364049	+	130	7.95	13670.9	34.62	XP_004986547	ethylene-responsive transcription factor erf096-like	122.865	100	7.41293e-33
SiAP2/ERF-153	Si039505m	-	9	20185390	20187046	+	257	9.75	27207.3	57.87	XP_004976762	ethylene-responsive transcription factor	119.783	77	2.8345e-29
SiAP2/ERF-154	Si039445m	-	9	21271683	21272447	-	254	6.51	28373.2	35.31	XP_004986600	ap2 domain containing protein	493.426	100	9.33435e-175
SiAP2/ERF-155	Si036893m	-	9	22738233	22739297	-	288	8.64	30905.1	54.62	XP_004983222	ap2 erebp transcription factor superfamily protein	432.95	100	8.70845e-150
SiAP2/ERF-156	Si040039m	-	9	29753039	29753305	-	88	9.1	9922	49.52	EMT06920	ethylene-responsive transcription factor erf098-like	132.88	85	8.29357e-37
SiAP2/ERF-157	Si039427m	-	9	37206985	37207836	+	283	4.88	29765.9	74.38	NP_001274158	ap2 erebp transcription factor superfamily protein	220.705	100	1.10871e-66
SiAP2/ERF-158	Si037714m	-	9	40817476	40818254	-	179	6.08	19301.8	64	XP_004983870	dehydration-responsive element-binding protein 1f-like	212.231	100	2.17065e-66
SiAP2/ERF-159	Si039493m	-	9	41057080	41057603	+	157	9	17407.8	44.37	XP_004986867	ap2 erf and b3 domain-containing protein os01g0141000-like	237.654	98	5.42687e-77
SiAP2/ERF-160	Si040030m	-	9	48175317	48180315	+	447	6.68	47624.2	60.7	XP_004984592	ap2-like ethylene-responsive transcription factor ail5-like	502.286	99	5.54406e-172
SiAP2/ERF-161	Si039170m	-	9	50289466	50290194	-	242	5.65	25032.4	51.98	XP_004984707	ethylene-responsive transcription factor erf014-like	307.76	100	6.68745e-102
SiAP2/ERF-162	Si034722m	-	9	52265565	52269462	-	620	6.34	66871.2	54.14	XP_004985124	ap2-like ethylene-responsive transcription factor ant-like	1007.28	100	0
SiAP2/ERF-163	Si038911m	-	9	53535103	53535912	-	269	9.63	29039.4	66..23	XP_004985293	ethylene-responsive transcription factor 1b-like	347.436	100	4.6253e-117
SiAP2/ERF-164	Si036827m	-	9	54196244	54197568	+	298	7.06	31668.4	58.31	XP_004985387	dre binding factor	340.502	100	3.82112e-113
SiAP2/ERF-165	Si036118m	-	9	54682230	54683823	+	385	5.08	41586.7	60.72	XP_004985467	ethylene-responsive element binding protein 2	365.54	93	1.284e-121
SiAP2/ERF-166	Si036821m	-	9	54687365	54688510	+	299	4.64	31357.3	50.2	XP_004985468	ethylene-responsive element binding protein 2	354.755	100	1.34408e-118
SiAP2/ERF-167	Si036615m	Si036606m	9	54695690	54697318	+	326	5.75	35143.7	51.79	XP_004985469	root abundant factor	451.44	100	8.60312e-156
SiAP2/ERF-168	Si036647m	Si036938m	9	54702412	54703810	+	322	8.63	35388.7	60.91	XP_004985472	ethylene-responsive transcription factor rap2-3-like	345.125	86	8.14825e-115
SiAP2/ERF-169	Si035073m	-	9	54931430	54935449	+	540	6.85	57450.5	57.11	XP_004985511	ap2-like ethylene-responsive transcription factor ail1-like	830.861	99	0
SiAP2/ERF-170	Si039759m	-	9	56072025	56072384	+	120	5.29	12948.3	43.35	XP_004985680	ethylene-responsive transcription factor erf096-like	155.606	100	7.47821e-46
SiAP2/ERF-171	Si039264m	-	9	57901032	57901664	-	210	5.18	22166.6	44.36	XP_004985962	ethylene-responsive transcription factor erf025-like	317.775	100	5.50618e-107
- Not present
