# Supplementary material for: Genome-Wide Investigation and Expression Profiling of AP2/ERF Transcription Factor Superfamily in Foxtail Millet (Setaria italica L.)
Source: PLoS One. 2014 Nov 19;9(11):e113092. doi: 10.1371/journal.pone.0113092 (PMC4237383; doi:10.1371/journal.pone.0113092)
Supplement: Table S3 — Summary of functional domains present in the SiAP2/ERF proteins. (XLS) [file pone.0113092.s006.xls]

## Sheet: Table S3
Table S3. Summary of functional domains present in the SiAP2/ERF proteins
Sequence ID	Sub-family	AP2 (PF00847.15)			B3 (PF02362.16)
		Start	End	E-value	Start	End	E-value
SiAP2/ERF-001	DREB	53	104	1.4e-15	-	-	-
SiAP2/ERF-002	DREB	46	97	1.9e-14	-	-	-
SiAP2/ERF-003	AP2	95	142	4e-09	-	-	-
SiAP2/ERF-003		127	178	7.5e-19	-	-	-
SiAP2/ERF-004	ERF	85	136	1e-16	-	-	-
SiAP2/ERF-005	ERF	30	81	5e-17	-	-	-
SiAP2/ERF-006	ERF	103	154	1.1e-16	-	-	-
SiAP2/ERF-007	ERF	103	154	1.4e-17	-	-	-
SiAP2/ERF-008	ERF	127	178	7.5e-19	-	-	-
SiAP2/ERF-009	ERF	40	91	1.6e-14	-	-	-
SiAP2/ERF-010	ERF	39	90	1e-14	-	-	-
SiAP2/ERF-011	AP2	280	337	3.8e-08	-	-	-
SiAP2/ERF-011		379	431	2.7e-13	-	-	-
SiAP2/ERF-012	DREB	217	268	1.5e-16	-	-	-
SiAP2/ERF-013	ERF	143	195	3e-16	-	-	-
SiAP2/ERF-014	ERF	144	196	7.3e-18	-	-	-
SiAP2/ERF-015	DREB	87	138	1.1e-14	-	-	-
SiAP2/ERF-016	DREB	61	112	3.6e-16	-	-	-
SiAP2/ERF-017	DREB	128	179	2.9e-15	-	-	-
SiAP2/ERF-018	DREB	89	139	7.7e-14	-	-	-
SiAP2/ERF-019	DREB	61	112	8.4e-16	-	-	-
SiAP2/ERF-020	AP2	178	238	2.1e-12	-	-	-
SiAP2/ERF-020		280	332	3.9e-13	-	-	-
SiAP2/ERF-021	DREB	160	211	1.2e-17	-	-	-
SiAP2/ERF-022	ERF	113	164	1.2e-17	-	-	-
SiAP2/ERF-023	DREB	1	45	7.5e-12	-	-	-
SiAP2/ERF-024	DREB	12	63	6.5e-14	-	-	-
SiAP2/ERF-025	ERF	112	163	1.5e-16	-	-	-
SiAP2/ERF-026	DREB	6	57	2.5e-16	-	-	-
SiAP2/ERF-027	AP2	281	338	6.2e-10	-	-	-
SiAP2/ERF-027		380	432	1.4e-12	-	-	-
SiAP2/ERF-028	ERF	155	206	1.1e-13	-	-	-
SiAP2/ERF-029	ERF	143	195	2e-15	-	-	-
SiAP2/ERF-030	DREB	40	91	2.5e-16	-	-	-
SiAP2/ERF-031	ERF	87	138	5.2e-14	-	-	-
SiAP2/ERF-032	ERF	97	148	6e-15	-	-	-
SiAP2/ERF-033	AP2	183	233	1.1e-14	-	-	-
SiAP2/ERF-033		275	326	4.8e-11	-	-	-
SiAP2/ERF-034	ERF	87	132	4.5e-06	-	-	-
SiAP2/ERF-035	ERF	8	60	6e-18	-	-	-
SiAP2/ERF-036	ERF	197	248	2.3e-13	-	-	-
SiAP2/ERF-037	ERF	143	195	4e-17	-	-	-
SiAP2/ERF-038	ERF	136	188	1.1e-17	-	-	-
SiAP2/ERF-039	ERF	78	128	4.8e-07	-	-	-
SiAP2/ERF-040	ERF	72	123	5.6e-14	-	-	-
SiAP2/ERF-041	DREB	116	167	2.4e-18	-	-	-
SiAP2/ERF-042	AP2	52	112	4.4e-14	-	-	-
SiAP2/ERF-042		154	206	5.2e-14	-	-	-
SiAP2/ERF-043	ERF	130	181	5.7e-17	-	-	-
SiAP2/ERF-044	ERF	127	177	1.4e-18	-	-	-
SiAP2/ERF-045	ERF	121	172	1.6e-17	-	-	-
SiAP2/ERF-046	DREB	57	109	3.6e-13	-	-	-
SiAP2/ERF-047	DREB	53	106	1.5e-15	-	-	-
SiAP2/ERF-048	DREB	52	105	2.1e-15	-	-	-
SiAP2/ERF-049	DREB	23	74	1.8e-17	-	-	-
SiAP2/ERF-050	DREB	49	100	1.2e-15	-	-	-
SiAP2/ERF-051	ERF	100	151	7.2e-18	-	-	-
SiAP2/ERF-052	ERF	56	106	2.1e-15	-	-	-
SiAP2/ERF-053	ERF	72	123	2.3e-16	-	-	-
SiAP2/ERF-054	DREB	5	56	6.4e-16	-	-	-
SiAP2/ERF-055	ERF	14	65	1.4e-16	-	-	-
SiAP2/ERF-056	AP2	129	189	8.2e-13	-	-	-
SiAP2/ERF-056		231	283	8.5e-13	-	-	-
SiAP2/ERF-057	AP2	239	289	2.3e-14	-	-	-
SiAP2/ERF-057		331	382	1.6e-10	-	-	-
SiAP2/ERF-058	ERF	219	270	6.1e-16	-	-	-
SiAP2/ERF-059	DREB	103	146	2.5e-11	-	-	-
SiAP2/ERF-060	ERF	119	171	7.4e-17	-	-	-
SiAP2/ERF-061	RAV	76	125	6.4e-10	206	314	3.4e-27
SiAP2/ERF-062	AP2	72	132	1.7e-13	-	-	-
SiAP2/ERF-062		174	226	9.5e-14	-	-	-
SiAP2/ERF-063	ERF	30	81	9.8e-19	-	-	-
SiAP2/ERF-064	ERF	123	174	8e-16	-	-	-
SiAP2/ERF-065	ERF	39	90	4.6e-17	-	-	-
SiAP2/ERF-066	ERF	142	177	4.9e-07	-	-	-
SiAP2/ERF-067	AP2	50	101	2e-16	-	-	-
SiAP2/ERF-067		130	190	3.1e-14	-	-	-
SiAP2/ERF-068	ERF	51	102	1.8e-17	-	-	-
SiAP2/ERF-069	ERF	83	134	6.6e-18	-	-	-
SiAP2/ERF-070	ERF	101	152	7.9e-16	-	-	-
SiAP2/ERF-071	DREB	96	147	2e-14	-	-	-
SiAP2/ERF-072	DREB	50	101	2e-16	-	-	-
SiAP2/ERF-073	DREB	46	98	9.9e-16	-	-	-
SiAP2/ERF-074	AP2	82	142	1.1e-12	-	-	-
SiAP2/ERF-074		184	236	5.1e-14	-	-	-
SiAP2/ERF-075	DREB	24	75	2.7e-15	-	-	-
SiAP2/ERF-076	DREB	19	69	3.4e-13	-	-	-
SiAP2/ERF-077	ERF	39	90	1.5e-15	-	-	-
SiAP2/ERF-078	ERF	11	62	2.4e-16	-	-	-
SiAP2/ERF-079	DREB	21	72	6.5e-16	-	-	-
SiAP2/ERF-080	ERF	104	155	1.7e-15	-	-	-
SiAP2/ERF-081	DREB	6	57	3.1e-16	-	-	-
SiAP2/ERF-082	ERF	92	143	2e-17	-	-	-
SiAP2/ERF-083	DREB	21	72	6.6e-14	-	-	-
SiAP2/ERF-084	DREB	172	223	3.3e-17	-	-	-
SiAP2/ERF-085	DREB	32	83	2.4e-15	-	-	-
SiAP2/ERF-086	AP2	128	188	8.1e-13	-	-	-
SiAP2/ERF-086		230	282	1.5e-12	-	-	-
SiAP2/ERF-087	AP2	105	156	7.1e-08	-	-	-
SiAP2/ERF-087		198	249	9.4e-11	-	-	-
SiAP2/ERF-088	ERF	34	84	7.4e-08	-	-	-
SiAP2/ERF-089	ERF	27	76	2e-05	-	-	-
SiAP2/ERF-090	DREB	112	163	3.1e-16	-	-	-
SiAP2/ERF-091	ERF	115	166	2e-17	-	-	-
SiAP2/ERF-092	ERF	53	104	6.5e-17	-	-	-
SiAP2/ERF-093	AP2	43	94	1.3e-14	-	-	-
SiAP2/ERF-093		192	246	1e-10	-	-	-
SiAP2/ERF-094	ERF	115	163	2.8e-11	-	-	-
SiAP2/ERF-095	RAV	75	124	7.4e-11	190	297	3.2e-29
SiAP2/ERF-096	ERF	31	82	5.8e-09	-	-	-
SiAP2/ERF-097	ERF	74	117	1.6e-09	-	-	-
SiAP2/ERF-098	ERF	167	218	3.6e-17	-	-	-
SiAP2/ERF-099	DREB	43	94	1.3e-14	-	-	-
SiAP2/ERF-100	ERF	27	75	1.8e-11	-	-	-
SiAP2/ERF-101	RAV	75	124	7.4e-11	190	297	3.2e-29
SiAP2/ERF-102	ERF	31	82	5.8e-09	-	-	-
SiAP2/ERF-103	ERF	74	117	1.6e-09	-	-	-
SiAP2/ERF-104	AP2	167	218	3.6e-17	-	-	-
SiAP2/ERF-104		43	94	1.3e-14	-	-	-
SiAP2/ERF-105	ERF	27	75	1.8e-11	-	-	-
SiAP2/ERF-106	AP2	74	117	1.6e-09	-	-	-
SiAP2/ERF-106		272	329	4.8e-09	-	-	-
SiAP2/ERF-107	DREB	51	103	8.4e-13	-	-	-
SiAP2/ERF-108	ERF	24	75	3.4e-18	-	-	-
SiAP2/ERF-109	ERF	30	81	4.2e-18	-	-	-
SiAP2/ERF-110	ERF	36	87	9.9e-14	-	-	-
SiAP2/ERF-111	ERF	88	138	2.6e-10	-	-	-
SiAP2/ERF-112	DREB	110	157	1.7e-14	-	-	-
SiAP2/ERF-113	AP2	43	100	2.7e-08	-	-	-
SiAP2/ERF-113		142	194	1.6e-12	-	-	-
SiAP2/ERF-114	ERF	98	149	1.2e-16	-	-	-
SiAP2/ERF-115	DREB	23	74	1.1e-14	-	-	-
SiAP2/ERF-116	ERF	138	189	2.3e-18	-	-	-
SiAP2/ERF-117	ERF	25	76	1.7e-09	-	-	-
SiAP2/ERF-118	ERF	26	77	1.8e-13	-	-	-
SiAP2/ERF-119	ERF	61	111	2.5e-06	-	-	-
SiAP2/ERF-120	ERF	161	212	2e-18	-	-	-
SiAP2/ERF-121	ERF	17	69	2.4e-18	-	-	-
SiAP2/ERF-122	ERF	5	57	1.4e-18	-	-	-
SiAP2/ERF-123	ERF	173	224	4.1e-18	-	-	-
SiAP2/ERF-124	ERF	41	92	4.5e-16	-	-	-
SiAP2/ERF-125	ERF	86	137	3.4e-18	-	-	-
SiAP2/ERF-126	DREB	212	263	5e-16	-	-	-
SiAP2/ERF-127	ERF	147	199	1.3e-17	-	-	-
SiAP2/ERF-128	DREB	115	166	1.2e-16	-	-	-
SiAP2/ERF-129	DREB	53	104	7.6e-16	-	-	-
SiAP2/ERF-130	ERF	70	121	4.9e-16	-	-	-
SiAP2/ERF-131	DREB	16	66	3e-14	-	-	-
SiAP2/ERF-132	DREB	55	106	4e-15	-	-	-
SiAP2/ERF-133	ERF	229	280	2e-16	-	-	-
SiAP2/ERF-134	AP2	114	164	1.8e-14	-	-	-
SiAP2/ERF-134		207	258	3.3e-12	-	-	-
SiAP2/ERF-135	RAV	18	67	2.1e-07	118	206	5e-15
SiAP2/ERF-136	AP2	80	138	3.1e-10	-	-	-
SiAP2/ERF-136		177	229	1.5e-15	-	-	-
SiAP2/ERF-137	AP2	93	153	4.1e-12	-	-	-
SiAP2/ERF-137		197	251	2.7e-14	-	-	-
SiAP2/ERF-138	AP2	80	138	3.1e-10	-	-	-
SiAP2/ERF-138		180	232	1.5e-15	-	-	-
SiAP2/ERF-139	AP2	96	156	4.1e-12	-	-	-
SiAP2/ERF-139		200	254	2.8e-14	-	-	-
SiAP2/ERF-140	ERF	105	156	2.4e-17	-	-	-
SiAP2/ERF-141	DREB	18	69	3.2e-15	-	-	-
SiAP2/ERF-142	ERF	157	208	4.8e-13	-	-	-
SiAP2/ERF-143	ERF	67	119	2e-14	-	-	-
SiAP2/ERF-144	AP2	141	201	4.6e-12	-	-	-
SiAP2/ERF-144		245	297	1.7e-12	-	-	-
SiAP2/ERF-145	ERF	13	64	8.7e-17	-	-	-
SiAP2/ERF-146	ERF	44	96	6.1e-13	-	-	-
SiAP2/ERF-147	ERF	29	81	5.1e-13	-	-	-
SiAP2/ERF-148	AP2	111	161	8.1e-15	-	-	-
SiAP2/ERF-148		203	254	4.3e-11	-	-	-
SiAP2/ERF-149	ERF	82	133	6.3e-15	-	-	-
SiAP2/ERF-150	AP2	348	402	1.3e-05	-	-	-
SiAP2/ERF-150		444	496	1.1e-12	-	-	-
SiAP2/ERF-151	DREB	63	114	1.8e-16	-	-	-
SiAP2/ERF-152	ERF	14	66	6.4e-18	-	-	-
SiAP2/ERF-153	ERF	61	106	7e-06	-	-	-
SiAP2/ERF-154	ERF	18	68	8.8e-06	-	-	-
SiAP2/ERF-155	DREB	110	161	5.3e-17	-	-	-
SiAP2/ERF-156	ERF	16	68	2.1e-15	-	-	-
SiAP2/ERF-157	DREB	91	142	1.9e-15	-	-	-
SiAP2/ERF-158	DREB	23	73	1.5e-14	-	-	-
SiAP2/ERF-159	RAV	31	80	2e-09	190	297	3.2e-29
SiAP2/ERF-160	AP2	163	220	4.2e-08	-	-	-
SiAP2/ERF-160		262	314	9.9e-14	-	-	-
SiAP2/ERF-161	DREB	34	85	5.7e-16	-	-	-
SiAP2/ERF-162	AP2	279	339	1.4e-13	-	-	-
SiAP2/ERF-162		381	433	2.8e-12	-	-	-
SiAP2/ERF-163	ERF	118	170	5.6e-15	-	-	-
SiAP2/ERF-164	DREB	114	165	7.3e-18	-	-	-
SiAP2/ERF-165	ERF	170	221	5.6e-16	-	-	-
SiAP2/ERF-166	ERF	73	124	4.7e-15	-	-	-
SiAP2/ERF-167	ERF	98	149	1.3e-16	-	-	-
SiAP2/ERF-168	ERF	147	198	2e-14	-	-	-
SiAP2/ERF-169	AP2	260	317	1.6e-08	-	-	-
SiAP2/ERF-169		359	411	3.2e-12	-	-	-
SiAP2/ERF-170	ERF	8	60	6.3e-18	-	-	-
SiAP2/ERF-171	ERF	29	79	1.7e-15	-	-	-
- Not Present
