# Supplementary material for: Genome-Wide Investigation and Expression Profiling of AP2/ERF Transcription Factor Superfamily in Foxtail Millet (Setaria italica L.)
Source: PLoS One. 2014 Nov 19;9(11):e113092. doi: 10.1371/journal.pone.0113092 (PMC4237383; doi:10.1371/journal.pone.0113092)
Supplement: Table S4 — Blast2GO annotation details of SiAP2/ERF protein sequences. (XLS) [file pone.0113092.s007.xls]

## Sheet: Table S4
Table S4. Blast2GO annotation details of SiAP2/ERF protein sequences
NIPGR ID	GO BIOLOGICAL PROCESS	GO CELLULAR COMPONENT	GO MOLECULAR FUNCTION
SiAP2/ERF-001	response to abiotic stimulus; regulation of transcription, DNA-dependent; response to stress;	plastid; nucleus;	DNA binding; sequence-specific DNA binding transcription factor activity;
SiAP2/ERF-002	regulation of transcription, DNA-dependent;	nucleus; plastid;	sequence-specific DNA binding transcription factor activity; DNA binding;
SiAP2/ERF-003	regulation of transcription, DNA-dependent;		sequence-specific DNA binding transcription factor activity; DNA binding;
SiAP2/ERF-004	defense response; regulation of transcription, DNA-dependent;	nucleus; plastid;	sequence-specific DNA binding transcription factor activity; DNA binding;
SiAP2/ERF-005	lateral root morphogenesis; floral meristem growth; regulation of cell cycle; embryonic pattern specification; regulation of transcription, DNA-dependent; floral meristem determinacy; cotyledon development; bract development;	plastid; nucleus;	DNA binding; sequence-specific DNA binding transcription factor activity;
SiAP2/ERF-006	regulation of transcription, DNA-dependent;	nucleus; plastid;	sequence-specific DNA binding transcription factor activity; DNA binding;
SiAP2/ERF-007	regulation of transcription, DNA-dependent;	nucleus; plastid;	sequence-specific DNA binding transcription factor activity; DNA binding;
SiAP2/ERF-008	defense response; regulation of transcription, DNA-dependent;	nucleus; plastid;	sequence-specific DNA binding transcription factor activity; DNA binding;
SiAP2/ERF-009	lateral root morphogenesis; floral meristem growth; regulation of cell cycle; embryonic pattern specification; regulation of transcription, DNA-dependent; floral meristem determinacy; cotyledon development; bract development;	plastid; nucleus;	DNA binding; sequence-specific DNA binding transcription factor activity;
SiAP2/ERF-010	lateral root morphogenesis; floral meristem growth; regulation of transcription, DNA-dependent; floral meristem determinacy; bract development;	plastid; nucleus;	DNA binding; sequence-specific DNA binding transcription factor activity;
SiAP2/ERF-011	root development; response to freezing; response to sucrose stimulus; response to water deprivation; specification of organ identity; embryo development ending in seed dormancy; phyllotactic patterning; regulation of glycolysis; maintenance of inflorescence meristem identity; regulation of transcription, DNA-dependent; response to salt stress; meristem determinacy; photomorphogenesis; lipid stora…	plastid; nucleus; mitochondrion;	DNA binding; sequence-specific DNA binding transcription factor activity;
SiAP2/ERF-012	regulation of transcription, DNA-dependent;	plastid; nucleus;	DNA binding; sequence-specific DNA binding transcription factor activity;
SiAP2/ERF-013	regulation of transcription, DNA-dependent; response to chitin;	plastid; nucleus;	DNA binding; sequence-specific DNA binding transcription factor activity;
SiAP2/ERF-014	regulation of transcription, DNA-dependent; response to chitin;	plastid; nucleus;	DNA binding; sequence-specific DNA binding transcription factor activity;
SiAP2/ERF-015	response to water deprivation; regulation of transcription, DNA-dependent; cold acclimation;	plastid; nucleus;	DNA binding; sequence-specific DNA binding transcription factor activity;
SiAP2/ERF-016	regulation of transcription, DNA-dependent; response to cold;	plastid; nucleus;	DNA binding; sequence-specific DNA binding transcription factor activity;
SiAP2/ERF-017	response to water deprivation; regulation of transcription, DNA-dependent; cold acclimation;	plastid; nucleus;	DNA binding; sequence-specific DNA binding transcription factor activity;
SiAP2/ERF-018	regulation of transcription, DNA-dependent;	nucleus; plastid;	sequence-specific DNA binding transcription factor activity; DNA binding;
SiAP2/ERF-019	response to water deprivation; regulation of transcription, DNA-dependent; cold acclimation;	plastid; nucleus;	DNA binding; sequence-specific DNA binding transcription factor activity;
SiAP2/ERF-020	root development; response to freezing; response to water deprivation; specification of organ identity; embryo development ending in seed dormancy; lipid biosynthetic process; phyllotactic patterning; maintenance of inflorescence meristem identity; regulation of transcription, DNA-dependent; response to salt stress; meristem determinacy; photomorphogenesis; lipid storage; sugar mediated signaling…	plastid; nucleus; mitochondrion;	DNA binding; sequence-specific DNA binding transcription factor activity;
SiAP2/ERF-021	regulation of transcription, DNA-dependent;	nucleus; plastid;	sequence-specific DNA binding transcription factor activity; DNA binding;
SiAP2/ERF-022	regulation of transcription, DNA-dependent;	nucleus; plastid;	sequence-specific DNA binding transcription factor activity; DNA binding;
SiAP2/ERF-023	regulation of transcription, DNA-dependent;	nucleus; plastid;	sequence-specific DNA binding transcription factor activity; DNA binding;
SiAP2/ERF-024	regulation of transcription, DNA-dependent;	plastid;	sequence-specific DNA binding transcription factor activity; DNA binding;
SiAP2/ERF-025	regulation of transcription, DNA-dependent;	nucleus;	sequence-specific DNA binding transcription factor activity; DNA binding;
SiAP2/ERF-026	response to water deprivation; cutin biosynthetic process; wax metabolic process; positive regulation of transcription, DNA-dependent;	mitochondrion; plastid; nucleus;	sequence-specific DNA binding; sequence-specific DNA binding transcription factor activity;
SiAP2/ERF-027	root development; response to freezing; response to sucrose stimulus; response to water deprivation; specification of organ identity; embryo development ending in seed dormancy; phyllotactic patterning; regulation of glycolysis; maintenance of inflorescence meristem identity; regulation of transcription, DNA-dependent; response to salt stress; meristem determinacy; photomorphogenesis; lipid stora…	plastid; nucleus; mitochondrion;	DNA binding; sequence-specific DNA binding transcription factor activity;
SiAP2/ERF-028	regulation of transcription, DNA-dependent; response to chitin;	plastid; nucleus;	DNA binding; sequence-specific DNA binding transcription factor activity;
SiAP2/ERF-029	regulation of transcription, DNA-dependent; flower development; response to chitin; organ development;	plastid; nucleus;	DNA binding; sequence-specific DNA binding transcription factor activity;
SiAP2/ERF-030	meristem development; regulation of transcription, DNA-dependent; flower development;	plastid; nucleus;	DNA binding; sequence-specific DNA binding transcription factor activity;
SiAP2/ERF-031	regulation of transcription, DNA-dependent;	nucleus; plastid;	sequence-specific DNA binding transcription factor activity; DNA binding;
SiAP2/ERF-032	regulation of transcription, DNA-dependent;	nucleus;	sequence-specific DNA binding transcription factor activity; DNA binding;
SiAP2/ERF-033	specification of organ identity; maintenance of inflorescence meristem identity; regulation of transcription, DNA-dependent; meristem determinacy; regulation of post-embryonic development; lipid metabolic process; regulation of timing of meristematic phase transition; response to abiotic stimulus; response to stress; response to carbohydrate stimulus; seed development;	plastid; nucleus; mitochondrion;	sequence-specific DNA binding transcription factor activity; DNA binding;
SiAP2/ERF-034	regulation of transcription, DNA-dependent;	intracellular membrane-bounded organelle;	sequence-specific DNA binding transcription factor activity; DNA binding;
SiAP2/ERF-035	regulation of transcription, DNA-dependent;	nucleus;	DNA binding; sequence-specific DNA binding transcription factor activity;
SiAP2/ERF-036	regulation of transcription, DNA-dependent; response to chitin;	plastid; nucleus;	DNA binding; sequence-specific DNA binding transcription factor activity;
SiAP2/ERF-037	regulation of transcription, DNA-dependent; response to chitin;	plastid; nucleus;	DNA binding; sequence-specific DNA binding transcription factor activity;
SiAP2/ERF-038	regulation of transcription, DNA-dependent; response to chitin;	plastid; nucleus;	DNA binding; sequence-specific DNA binding transcription factor activity;
SiAP2/ERF-039	regulation of transcription, DNA-dependent;		sequence-specific DNA binding transcription factor activity; DNA binding;
SiAP2/ERF-040	defense response; regulation of transcription, DNA-dependent;	nucleus;	sequence-specific DNA binding transcription factor activity; DNA binding;
SiAP2/ERF-041	regulation of transcription, DNA-dependent;	mitochondrion; plastid; nucleus;	DNA binding; sequence-specific DNA binding transcription factor activity;
SiAP2/ERF-042	root development; response to freezing; response to sucrose stimulus; response to water deprivation; specification of organ identity; embryo development ending in seed dormancy; phyllotactic patterning; regulation of glycolysis; maintenance of inflorescence meristem identity; regulation of transcription, DNA-dependent; response to salt stress; meristem determinacy; photomorphogenesis; lipid stora…	plastid; nucleus; mitochondrion;	DNA binding; sequence-specific DNA binding transcription factor activity;
SiAP2/ERF-043	regulation of transcription, DNA-dependent;	nucleus; plastid;	sequence-specific DNA binding transcription factor activity; DNA binding;
SiAP2/ERF-044	regulation of transcription, DNA-dependent;	nucleus; plastid;	sequence-specific DNA binding transcription factor activity; DNA binding;
SiAP2/ERF-045	regulation of transcription, DNA-dependent;	nucleus; plastid;	sequence-specific DNA binding transcription factor activity; DNA binding;
SiAP2/ERF-046	regulation of transcription, DNA-dependent; response to cold;	plastid; nucleus;	sequence-specific DNA binding transcription factor activity; DNA binding;
SiAP2/ERF-047	response to water deprivation; regulation of transcription, DNA-dependent; cold acclimation;	plastid; nucleus;	DNA binding; sequence-specific DNA binding transcription factor activity;
SiAP2/ERF-048	regulation of transcription, DNA-dependent; response to cold;	plastid; nucleus;	DNA binding; sequence-specific DNA binding transcription factor activity;
SiAP2/ERF-049	meristem development; regulation of transcription, DNA-dependent; flower development;	plastid; nucleus;	DNA binding; sequence-specific DNA binding transcription factor activity;
SiAP2/ERF-050	regulation of transcription, DNA-dependent;	nucleus; plastid;	sequence-specific DNA binding transcription factor activity; DNA binding;
SiAP2/ERF-051	regulation of transcription, DNA-dependent;	nucleus;	sequence-specific DNA binding transcription factor activity; DNA binding;
SiAP2/ERF-052	regulation of cell cycle; embryonic pattern specification; meristem development; regulation of transcription, DNA-dependent; flower development; cotyledon development; ethylene mediated signaling pathway;	plastid; nucleus;	DNA binding; sequence-specific DNA binding transcription factor activity;
SiAP2/ERF-053	regulation of transcription, DNA-dependent;	nucleus; plastid;	sequence-specific DNA binding transcription factor activity; DNA binding;
SiAP2/ERF-054	positive regulation of transcription, DNA-dependent;	mitochondrion; plastid; nucleus;	DNA binding; sequence-specific DNA binding transcription factor activity;
SiAP2/ERF-055	regulation of cell cycle; embryonic pattern specification; regulation of transcription, DNA-dependent; cotyledon development;	nucleus;	DNA binding; sequence-specific DNA binding transcription factor activity;
SiAP2/ERF-056	root development; response to freezing; response to sucrose stimulus; response to water deprivation; embryo development ending in seed dormancy; phyllotactic patterning; regulation of glycolysis; regulation of transcription, DNA-dependent; response to salt stress; photomorphogenesis; lipid storage; triglyceride biosynthetic process; sugar mediated signaling pathway; meristem structural organizati…	plastid; nucleus; mitochondrion;	DNA binding; sequence-specific DNA binding transcription factor activity;
SiAP2/ERF-057	specification of organ identity; maintenance of inflorescence meristem identity; response to organic substance; regulation of transcription, DNA-dependent; meristem determinacy; post-embryonic development; lipid metabolic process; regulation of timing of meristematic phase transition; response to abiotic stimulus; response to stress; response to oxygen-containing compound;	plastid; nucleus; mitochondrion;	sequence-specific DNA binding transcription factor activity; DNA binding;
SiAP2/ERF-058	positive regulation of transcription, DNA-dependent; response to stress;	plastid; nucleus;	DNA binding; sequence-specific DNA binding transcription factor activity;
SiAP2/ERF-059	regulation of transcription, DNA-dependent;	plastid;	sequence-specific DNA binding transcription factor activity; DNA binding;
SiAP2/ERF-060	regulation of transcription, DNA-dependent; response to chitin;	plastid; nucleus;	DNA binding; sequence-specific DNA binding transcription factor activity;
SiAP2/ERF-061	system development; negative regulation of biological process; regulation of transcription, DNA-dependent; regulation of post-embryonic development; response to alcohol; single-organism developmental process; response to lipid; response to hormone stimulus; regulation of reproductive process;	plastid; nucleus;	DNA binding; sequence-specific DNA binding transcription factor activity;
SiAP2/ERF-062	root development; response to freezing; response to sucrose stimulus; response to water deprivation; specification of organ identity; embryo development ending in seed dormancy; phyllotactic patterning; regulation of glycolysis; maintenance of inflorescence meristem identity; regulation of transcription, DNA-dependent; response to salt stress; meristem determinacy; photomorphogenesis; lipid stora…	plastid; nucleus; mitochondrion;	DNA binding; sequence-specific DNA binding transcription factor activity;
SiAP2/ERF-063	regulation of cell cycle; embryonic pattern specification; regulation of transcription, DNA-dependent; cotyledon development; ethylene mediated signaling pathway;	nucleus;	DNA binding; sequence-specific DNA binding transcription factor activity;
SiAP2/ERF-064	regulation of transcription, DNA-dependent; response to chitin;	plastid; nucleus;	DNA binding; sequence-specific DNA binding transcription factor activity;
SiAP2/ERF-065	positive regulation of transcription, DNA-dependent; response to stress;	nucleus;	DNA binding; sequence-specific DNA binding transcription factor activity;
SiAP2/ERF-066	regulation of transcription, DNA-dependent;	plastid;	sequence-specific DNA binding transcription factor activity; DNA binding;
SiAP2/ERF-067	specification of organ identity; lipid biosynthetic process; maintenance of inflorescence meristem identity; regulation of transcription, DNA-dependent; meristem determinacy; post-embryonic development; reproductive structure development; regulation of timing of meristematic phase transition; response to abiotic stimulus; response to stress; response to carbohydrate stimulus; regulation of carboh…	plastid; nucleus; mitochondrion;	DNA binding; sequence-specific DNA binding transcription factor activity;
SiAP2/ERF-068	defense response; regulation of transcription, DNA-dependent;	nucleus; plastid;	sequence-specific DNA binding transcription factor activity; DNA binding;
SiAP2/ERF-069	positive regulation of transcription, DNA-dependent; response to stress;	plastid; nucleus;	DNA binding; sequence-specific DNA binding transcription factor activity;
SiAP2/ERF-070	regulation of transcription, DNA-dependent;	plastid; nucleus;	DNA binding; sequence-specific DNA binding transcription factor activity;
SiAP2/ERF-071	response to abiotic stimulus; positive regulation of transcription, DNA-dependent; response to stress;	plastid; nucleus;	DNA binding; sequence-specific DNA binding transcription factor activity;
SiAP2/ERF-072	response to water deprivation; meristem development; regulation of transcription, DNA-dependent; flower development; cutin biosynthetic process; wax metabolic process;	plastid; nucleus;	sequence-specific DNA binding; sequence-specific DNA binding transcription factor activity;
SiAP2/ERF-073	response to water deprivation; regulation of transcription, DNA-dependent; cold acclimation;	plastid; nucleus;	DNA binding; sequence-specific DNA binding transcription factor activity;
SiAP2/ERF-074	root development; response to freezing; response to sucrose stimulus; response to water deprivation; specification of organ identity; embryo development ending in seed dormancy; phyllotactic patterning; regulation of glycolysis; maintenance of inflorescence meristem identity; regulation of transcription, DNA-dependent; response to salt stress; meristem determinacy; photomorphogenesis; lipid stora…	plastid; nucleus; mitochondrion;	DNA binding; sequence-specific DNA binding transcription factor activity;
SiAP2/ERF-075	response to abiotic stimulus; response to stress; regulation of transcription, DNA-dependent;	intracellular membrane-bounded organelle;	sequence-specific DNA binding transcription factor activity; DNA binding;
SiAP2/ERF-076	response to abiotic stimulus; regulation of transcription, DNA-dependent; response to stress;	plastid; nucleus;	sequence-specific DNA binding transcription factor activity; DNA binding;
SiAP2/ERF-077	regulation of transcription, DNA-dependent;	intracellular membrane-bounded organelle;	sequence-specific DNA binding transcription factor activity; DNA binding;
SiAP2/ERF-078	response to abiotic stimulus; response to stress; regulation of transcription, DNA-dependent;	plastid;	sequence-specific DNA binding transcription factor activity; DNA binding;
SiAP2/ERF-079	response to stress; regulation of transcription, DNA-dependent;	intracellular membrane-bounded organelle;	sequence-specific DNA binding transcription factor activity; DNA binding;
SiAP2/ERF-080	regulation of transcription, DNA-dependent;	nucleus; plastid;	sequence-specific DNA binding transcription factor activity; DNA binding;
SiAP2/ERF-081	response to water deprivation; regulation of transcription, DNA-dependent; cutin biosynthetic process; wax metabolic process;	mitochondrion; plastid; nucleus;	sequence-specific DNA binding; sequence-specific DNA binding transcription factor activity;
SiAP2/ERF-082	regulation of transcription, DNA-dependent;	nucleus; plastid;	sequence-specific DNA binding transcription factor activity; DNA binding;
SiAP2/ERF-083	regulation of transcription, DNA-dependent;	plastid;	sequence-specific DNA binding transcription factor activity; DNA binding;
SiAP2/ERF-084	regulation of transcription, DNA-dependent;	nucleus; plastid;	sequence-specific DNA binding transcription factor activity; DNA binding;
SiAP2/ERF-085	regulation of transcription, DNA-dependent;	nucleus; plastid;	sequence-specific DNA binding transcription factor activity; DNA binding;
SiAP2/ERF-086	response to sucrose stimulus; response to water deprivation; specification of organ identity; regulation of glycolysis; maintenance of inflorescence meristem identity; regulation of transcription, DNA-dependent; response to salt stress; meristem determinacy; reproductive structure development; triglyceride biosynthetic process; regulation of growth; regulation of timing of meristematic phase tran…	plastid; nucleus; mitochondrion;	DNA binding; sequence-specific DNA binding transcription factor activity;
SiAP2/ERF-087	specification of organ identity; maintenance of inflorescence meristem identity; response to organic substance; regulation of transcription, DNA-dependent; meristem determinacy; post-embryonic development; reproductive structure development; regulation of timing of meristematic phase transition; response to abiotic stimulus; response to stress; response to oxygen-containing compound;	nucleus; mitochondrion;	DNA binding; sequence-specific DNA binding transcription factor activity;
SiAP2/ERF-088	regulation of transcription, DNA-dependent;		sequence-specific DNA binding transcription factor activity; DNA binding;
SiAP2/ERF-089	regulation of transcription, DNA-dependent;		sequence-specific DNA binding transcription factor activity; DNA binding;
SiAP2/ERF-090	regulation of transcription, DNA-dependent;	mitochondrion; plastid; nucleus;	DNA binding; sequence-specific DNA binding transcription factor activity;
SiAP2/ERF-091	regulation of transcription, DNA-dependent; ethylene mediated signaling pathway;	nucleus;	DNA binding; sequence-specific DNA binding transcription factor activity;
SiAP2/ERF-092	defense response; regulation of transcription, DNA-dependent;	nucleus; plastid;	sequence-specific DNA binding transcription factor activity; DNA binding;
SiAP2/ERF-093	specification of organ identity; lipid biosynthetic process; maintenance of inflorescence meristem identity; regulation of transcription, DNA-dependent; meristem determinacy; regulation of post-embryonic development; regulation of timing of meristematic phase transition; response to abiotic stimulus; response to stress; response to carbohydrate stimulus; regulation of carbohydrate metabolic proce…	plastid; nucleus; mitochondrion;	sequence-specific DNA binding transcription factor activity; DNA binding;
SiAP2/ERF-094	regulation of transcription, DNA-dependent;		sequence-specific DNA binding transcription factor activity; DNA binding;
SiAP2/ERF-095	negative regulation of flower development; regulation of transcription, DNA-dependent; photoperiodism, flowering; lateral root development; leaf development; response to brassinosteroid stimulus;	plastid; nucleus;	transcription regulatory region DNA binding; sequence-specific DNA binding transcription factor activity;
SiAP2/ERF-096	regulation of transcription, DNA-dependent;	plastid;	sequence-specific DNA binding transcription factor activity; DNA binding;
SiAP2/ERF-097	regulation of transcription, DNA-dependent;	nucleus; plastid;	sequence-specific DNA binding transcription factor activity; DNA binding;
SiAP2/ERF-098	positive regulation of transcription, DNA-dependent; response to stress;	mitochondrion; plastid; nucleus;	DNA binding; sequence-specific DNA binding transcription factor activity;
SiAP2/ERF-099	regulation of transcription, DNA-dependent;	nucleus; plastid;	sequence-specific DNA binding transcription factor activity; DNA binding;
SiAP2/ERF-100	regulation of transcription, DNA-dependent;	nucleus;	sequence-specific DNA binding transcription factor activity; DNA binding;
SiAP2/ERF-101	system development; response to organic substance; regulation of transcription, DNA-dependent; regulation of post-embryonic development; response to oxygen-containing compound;	cytoplasmic part; nucleus;	transcription regulatory region DNA binding; sequence-specific DNA binding transcription factor activity;
SiAP2/ERF-102	regulation of transcription, DNA-dependent; ethylene mediated signaling pathway;	plastid; nucleus;	DNA binding; sequence-specific DNA binding transcription factor activity;
SiAP2/ERF-103	lateral root morphogenesis; floral meristem growth; regulation of transcription, DNA-dependent; floral meristem determinacy; bract development;	plastid; nucleus;	DNA binding; sequence-specific DNA binding transcription factor activity;
SiAP2/ERF-104	response to sucrose stimulus; specification of organ identity; regulation of glycolysis; maintenance of inflorescence meristem identity; regulation of transcription, DNA-dependent; meristem determinacy; regulation of post-embryonic development; triglyceride biosynthetic process; regulation of timing of meristematic phase transition; response to abiotic stimulus; response to stress; seed developme…	plastid; nucleus; mitochondrion;	DNA binding; sequence-specific DNA binding transcription factor activity;
SiAP2/ERF-105	regulation of transcription, DNA-dependent;	nucleus; plastid;	sequence-specific DNA binding transcription factor activity; DNA binding;
SiAP2/ERF-106	single-organism cellular process; regulation of transcription, DNA-dependent; regulation of post-embryonic development; regionalization; meristem development; lipid metabolic process; response to abiotic stimulus; organ morphogenesis; response to stress; response to carbohydrate stimulus; seed development;	nucleus; mitochondrion;	sequence-specific DNA binding transcription factor activity; DNA binding;
SiAP2/ERF-107	regulation of transcription, DNA-dependent; response to stress;	plastid; nucleus;	DNA binding; sequence-specific DNA binding transcription factor activity;
SiAP2/ERF-108	regulation of transcription, DNA-dependent; ethylene mediated signaling pathway;	nucleus;	DNA binding; sequence-specific DNA binding transcription factor activity;
SiAP2/ERF-109	response to endogenous stimulus; regulation of transcription, DNA-dependent; response to organic substance;	plastid; nucleus;	DNA binding; sequence-specific DNA binding transcription factor activity;
SiAP2/ERF-110	lateral root morphogenesis; floral meristem growth; regulation of transcription, DNA-dependent; floral meristem determinacy; response to chitin; bract development; embryo development;	plastid; nucleus;	DNA binding; sequence-specific DNA binding transcription factor activity;
SiAP2/ERF-111	regulation of transcription, DNA-dependent;	intracellular membrane-bounded organelle;	sequence-specific DNA binding transcription factor activity; DNA binding;
SiAP2/ERF-112	regulation of transcription, DNA-dependent;	nucleus; plastid;	sequence-specific DNA binding transcription factor activity; DNA binding;
SiAP2/ERF-113	specification of organ identity; lipid biosynthetic process; maintenance of inflorescence meristem identity; regulation of transcription, DNA-dependent; meristem determinacy; regulation of post-embryonic development; regulation of timing of meristematic phase transition; response to abiotic stimulus; response to stress; response to carbohydrate stimulus; regulation of carbohydrate metabolic proce…	plastid; nucleus; mitochondrion;	DNA binding; sequence-specific DNA binding transcription factor activity;
SiAP2/ERF-114	regulation of transcription, DNA-dependent;	nucleus; plastid;	sequence-specific DNA binding transcription factor activity; DNA binding;
SiAP2/ERF-115	response to abiotic stimulus; regulation of transcription, DNA-dependent; response to stress;	plastid; nucleus;	sequence-specific DNA binding transcription factor activity; DNA binding;
SiAP2/ERF-116	regulation of transcription, DNA-dependent;	nucleus; plastid;	sequence-specific DNA binding transcription factor activity; DNA binding;
SiAP2/ERF-117	regulation of transcription, DNA-dependent;		sequence-specific DNA binding transcription factor activity; DNA binding;
SiAP2/ERF-118	meristem development; regulation of transcription, DNA-dependent; flower development;	plastid; nucleus;	sequence-specific DNA binding transcription factor activity; DNA binding;
SiAP2/ERF-119	regulation of transcription, DNA-dependent;		sequence-specific DNA binding transcription factor activity; DNA binding;
SiAP2/ERF-120	defense response; regulation of transcription, DNA-dependent;	nucleus; plastid;	sequence-specific DNA binding transcription factor activity; DNA binding;
SiAP2/ERF-121	regulation of transcription, DNA-dependent;	nucleus;	DNA binding; sequence-specific DNA binding transcription factor activity;
SiAP2/ERF-122	regulation of transcription, DNA-dependent;	nucleus;	DNA binding; sequence-specific DNA binding transcription factor activity;
SiAP2/ERF-123	defense response; regulation of transcription, DNA-dependent;	nucleus; plastid;	sequence-specific DNA binding transcription factor activity; DNA binding;
SiAP2/ERF-124	lateral root morphogenesis; floral meristem growth; regulation of cell cycle; embryonic pattern specification; regulation of transcription, DNA-dependent; floral meristem determinacy; cotyledon development; bract development;	plastid; nucleus;	DNA binding; sequence-specific DNA binding transcription factor activity;
SiAP2/ERF-125	defense response; regulation of transcription, DNA-dependent;	nucleus; plastid;	sequence-specific DNA binding transcription factor activity; DNA binding;
SiAP2/ERF-126	regulation of transcription, DNA-dependent;	mitochondrion; plastid; nucleus;	DNA binding; sequence-specific DNA binding transcription factor activity;
SiAP2/ERF-127	regulation of transcription, DNA-dependent; response to chitin;	plastid; nucleus;	DNA binding; sequence-specific DNA binding transcription factor activity;
SiAP2/ERF-128	regulation of transcription, DNA-dependent; response to cold;	plastid; nucleus;	DNA binding; sequence-specific DNA binding transcription factor activity;
SiAP2/ERF-129	regulation of transcription, DNA-dependent;	nucleus; plastid;	sequence-specific DNA binding transcription factor activity; DNA binding;
SiAP2/ERF-130	regulation of transcription, DNA-dependent; response to cold;	plastid; nucleus;	DNA binding; sequence-specific DNA binding transcription factor activity;
SiAP2/ERF-131	regulation of transcription, DNA-dependent; response to cold;	plastid; nucleus;	DNA binding; sequence-specific DNA binding transcription factor activity;
SiAP2/ERF-132	response to water deprivation; regulation of transcription, DNA-dependent; cold acclimation;	plastid; nucleus;	DNA binding; sequence-specific DNA binding transcription factor activity;
SiAP2/ERF-133	regulation of transcription, DNA-dependent; ethylene mediated signaling pathway;	plastid; nucleus;	DNA binding; sequence-specific DNA binding transcription factor activity;
SiAP2/ERF-134	specification of organ identity; maintenance of inflorescence meristem identity; response to organic substance; regulation of transcription, DNA-dependent; meristem determinacy; post-embryonic development; reproductive structure development; lipid metabolic process; regulation of timing of meristematic phase transition; response to abiotic stimulus; response to stress; response to oxygen-containi…	plastid; nucleus; mitochondrion;	DNA binding; sequence-specific DNA binding transcription factor activity;
SiAP2/ERF-135	system development; response to hormone stimulus; regulation of transcription, DNA-dependent;		DNA binding; sequence-specific DNA binding transcription factor activity;
SiAP2/ERF-136	root development; response to freezing; response to water deprivation; specification of organ identity; embryo development ending in seed dormancy; phyllotactic patterning; maintenance of inflorescence meristem identity; regulation of transcription, DNA-dependent; response to salt stress; meristem determinacy; photomorphogenesis; lipid storage; sugar mediated signaling pathway; meristem structura…	plastid; nucleus; mitochondrion;	DNA binding; sequence-specific DNA binding transcription factor activity;
SiAP2/ERF-137	root development; response to freezing; specification of organ identity; embryo development ending in seed dormancy; lipid biosynthetic process; phyllotactic patterning; maintenance of inflorescence meristem identity; regulation of transcription, DNA-dependent; meristem determinacy; photomorphogenesis; lipid storage; sugar mediated signaling pathway; meristem structural organization; protein ubiq…	plastid; nucleus; mitochondrion;	DNA binding; sequence-specific DNA binding transcription factor activity;
SiAP2/ERF-138	root development; response to freezing; response to water deprivation; specification of organ identity; embryo development ending in seed dormancy; lipid biosynthetic process; phyllotactic patterning; maintenance of inflorescence meristem identity; regulation of transcription, DNA-dependent; response to salt stress; meristem determinacy; photomorphogenesis; lipid storage; sugar mediated signaling…	plastid; nucleus; mitochondrion;	DNA binding; sequence-specific DNA binding transcription factor activity;
SiAP2/ERF-139	root development; response to freezing; specification of organ identity; embryo development ending in seed dormancy; lipid biosynthetic process; phyllotactic patterning; maintenance of inflorescence meristem identity; regulation of transcription, DNA-dependent; meristem determinacy; photomorphogenesis; lipid storage; sugar mediated signaling pathway; meristem structural organization; protein ubiq…	plastid; nucleus; mitochondrion;	DNA binding; sequence-specific DNA binding transcription factor activity;
SiAP2/ERF-140	regulation of transcription, DNA-dependent;	nucleus; plastid;	sequence-specific DNA binding transcription factor activity; DNA binding;
SiAP2/ERF-141	regulation of transcription, DNA-dependent;	nucleus; plastid;	sequence-specific DNA binding transcription factor activity; DNA binding;
SiAP2/ERF-142	regulation of transcription, DNA-dependent; response to chitin;	plastid; nucleus;	DNA binding; sequence-specific DNA binding transcription factor activity;
SiAP2/ERF-143	regulation of transcription, DNA-dependent; response to chitin;	plastid; nucleus;	DNA binding; sequence-specific DNA binding transcription factor activity;
SiAP2/ERF-144	response to sucrose stimulus; response to water deprivation; specification of organ identity; regulation of glycolysis; maintenance of inflorescence meristem identity; regulation of transcription, DNA-dependent; response to salt stress; meristem determinacy; triglyceride biosynthetic process; regulation of growth; regulation of timing of meristematic phase transition; negative regulation of seed …	plastid; nucleus; mitochondrion;	DNA binding; sequence-specific DNA binding transcription factor activity;
SiAP2/ERF-145	regulation of transcription, DNA-dependent;	plastid; nucleus;	DNA binding; sequence-specific DNA binding transcription factor activity;
SiAP2/ERF-146	regulation of transcription, DNA-dependent;	plastid; nucleus;	DNA binding; sequence-specific DNA binding transcription factor activity;
SiAP2/ERF-147	regulation of transcription, DNA-dependent;	plastid; nucleus;	DNA binding; sequence-specific DNA binding transcription factor activity;
SiAP2/ERF-148	specification of organ identity; maintenance of inflorescence meristem identity; response to organic substance; regulation of transcription, DNA-dependent; meristem determinacy; post-embryonic development; reproductive structure development; lipid metabolic process; regulation of timing of meristematic phase transition; response to abiotic stimulus; response to stress; response to oxygen-containi…	plastid; nucleus; mitochondrion;	sequence-specific DNA binding transcription factor activity; DNA binding;
SiAP2/ERF-149	regulation of transcription, DNA-dependent;	nucleus; plastid;	sequence-specific DNA binding transcription factor activity; DNA binding;
SiAP2/ERF-150	response to sucrose stimulus; response to water deprivation; specification of organ identity; regulation of glycolysis; maintenance of inflorescence meristem identity; regulation of transcription, DNA-dependent; response to salt stress; meristem determinacy; triglyceride biosynthetic process; regulation of growth; regulation of timing of meristematic phase transition; negative regulation of seed …	plastid; nucleus; mitochondrion;	DNA binding; sequence-specific DNA binding transcription factor activity;
SiAP2/ERF-151	response to water deprivation; meristem development; regulation of transcription, DNA-dependent; flower development; cutin biosynthetic process; wax metabolic process;	plastid; nucleus;	sequence-specific DNA binding; sequence-specific DNA binding transcription factor activity;
SiAP2/ERF-152	regulation of transcription, DNA-dependent; response to chitin;	plastid; nucleus;	DNA binding; sequence-specific DNA binding transcription factor activity;
SiAP2/ERF-153	regulation of transcription, DNA-dependent; shoot system development; post-embryonic development;	nucleus;	DNA binding; sequence-specific DNA binding transcription factor activity;
SiAP2/ERF-154	regulation of transcription, DNA-dependent;		sequence-specific DNA binding transcription factor activity; DNA binding;
SiAP2/ERF-155	regulation of transcription, DNA-dependent;	nucleus; plastid;	sequence-specific DNA binding transcription factor activity; DNA binding;
SiAP2/ERF-156	regulation of transcription, DNA-dependent;	plastid; nucleus;	sequence-specific DNA binding transcription factor activity; DNA binding;
SiAP2/ERF-157	response to water deprivation; regulation of transcription, DNA-dependent; cold acclimation;	plastid; nucleus;	DNA binding; sequence-specific DNA binding transcription factor activity;
SiAP2/ERF-158	regulation of transcription, DNA-dependent; response to cold;	plastid; nucleus;	DNA binding; sequence-specific DNA binding transcription factor activity;
SiAP2/ERF-159	response to stress; regulation of transcription, DNA-dependent;	intracellular membrane-bounded organelle;	sequence-specific DNA binding transcription factor activity; DNA binding;
SiAP2/ERF-160	root development; response to freezing; specification of organ identity; embryo development ending in seed dormancy; lipid biosynthetic process; phyllotactic patterning; maintenance of inflorescence meristem identity; regulation of transcription, DNA-dependent; meristem determinacy; photomorphogenesis; lipid storage; sugar mediated signaling pathway; meristem structural organization; protein ubiq…	plastid; nucleus; mitochondrion;	DNA binding; sequence-specific DNA binding transcription factor activity;
SiAP2/ERF-161	regulation of transcription, DNA-dependent;	plastid; nucleus;	DNA binding; sequence-specific DNA binding transcription factor activity;
SiAP2/ERF-162	root development; response to freezing; response to sucrose stimulus; response to water deprivation; specification of organ identity; embryo development ending in seed dormancy; phyllotactic patterning; regulation of glycolysis; maintenance of inflorescence meristem identity; regulation of transcription, DNA-dependent; response to salt stress; meristem determinacy; photomorphogenesis; lipid stora…	plastid; nucleus; mitochondrion;	DNA binding; sequence-specific DNA binding transcription factor activity;
SiAP2/ERF-163	regulation of transcription, DNA-dependent; response to chitin;	plastid; nucleus;	DNA binding; sequence-specific DNA binding transcription factor activity;
SiAP2/ERF-164	regulation of transcription, DNA-dependent;	nucleus; plastid;	sequence-specific DNA binding transcription factor activity; DNA binding;
SiAP2/ERF-165	defense response; regulation of transcription, DNA-dependent;	nucleus;	sequence-specific DNA binding transcription factor activity; DNA binding;
SiAP2/ERF-166	defense response; regulation of transcription, DNA-dependent;	nucleus;	sequence-specific DNA binding transcription factor activity; DNA binding;
SiAP2/ERF-167	defense response; regulation of transcription, DNA-dependent;	nucleus; plastid;	sequence-specific DNA binding transcription factor activity; DNA binding;
SiAP2/ERF-168	defense response; regulation of transcription, DNA-dependent;	nucleus; plastid;	sequence-specific DNA binding transcription factor activity; DNA binding;
SiAP2/ERF-169	root development; response to freezing; response to sucrose stimulus; response to water deprivation; specification of organ identity; embryo development ending in seed dormancy; phyllotactic patterning; regulation of glycolysis; maintenance of inflorescence meristem identity; regulation of transcription, DNA-dependent; response to salt stress; meristem determinacy; photomorphogenesis; lipid stora…	plastid; nucleus; mitochondrion;	DNA binding; sequence-specific DNA binding transcription factor activity;
SiAP2/ERF-170	regulation of transcription, DNA-dependent;	plastid; nucleus;	DNA binding; sequence-specific DNA binding transcription factor activity;
SiAP2/ERF-171	response to abiotic stimulus; regulation of transcription, DNA-dependent; response to stress;	plastid; nucleus;	sequence-specific DNA binding transcription factor activity; DNA binding;
