# Supplementary material for: Genome-Wide Investigation and Expression Profiling of AP2/ERF Transcription Factor Superfamily in Foxtail Millet (Setaria italica L.)
Source: PLoS One. 2014 Nov 19;9(11):e113092. doi: 10.1371/journal.pone.0113092 (PMC4237383; doi:10.1371/journal.pone.0113092)
Supplement: Table S5 — Characteristics of the promoter region of SiAP2/ERF genes. (XLS) [file pone.0113092.s008.xls]

## Sheet: Table S5
Table S5. Characteristics of the promoter region of SiAP2/ERF genes
Cis-acting elements	Position of cis-acting elements [(+) & (-) indicates the strand orientation; '-' denotes 'not present']
	SiAP2/ERF-001	SiAP2/ERF-002	SiAP2/ERF-003	SiAP2/ERF-004	SiAP2/ERF-005	SiAP2/ERF-006	SiAP2/ERF-007	SiAP2/ERF-008	SiAP2/ERF-009	SiAP2/ERF-010	SiAP2/ERF-011	SiAP2/ERF-012	SiAP2/ERF-013	SiAP2/ERF-014	SiAP2/ERF-015	SiAP2/ERF-016	SiAP2/ERF-017	SiAP2/ERF-018	SiAP2/ERF-019	SiAP2/ERF-020	SiAP2/ERF-021	SiAP2/ERF-022	SiAP2/ERF-023	SiAP2/ERF-024	SiAP2/ERF-025	SiAP2/ERF-026	SiAP2/ERF-027	SiAP2/ERF-028	SiAP2/ERF-029	SiAP2/ERF-030	SiAP2/ERF-031	SiAP2/ERF-032	SiAP2/ERF-033	SiAP2/ERF-034	SiAP2/ERF-035	SiAP2/ERF-036	SiAP2/ERF-037	SiAP2/ERF-038	SiAP2/ERF-039	SiAP2/ERF-040	SiAP2/ERF-041	SiAP2/ERF-042	SiAP2/ERF-043	SiAP2/ERF-044	SiAP2/ERF-045	SiAP2/ERF-046	SiAP2/ERF-047	SiAP2/ERF-048	SiAP2/ERF-049
-10PEHVPSBD	-	131(+), 18(-), 254(-), 671(-), 838(-),	367(-),	1075(+), 1280(+), 482(-), 1480(-),	460(+),	608(+),	-	-	-	641(+),	28(-), 1497(-),	330(+),	62(+),	1321(+),	7(+), 1365(+),	454(-), 1546(-),	-	1094(+),	-	378(+), 849(+),	-	-	1502(+),	-	-	696(+), 1799(-),	-	264(+), 643(+),	-	1370(+), 1520(+),	748(+),	1665(+),	344(-),	130(+), 790(+), 1070(+), 1449(+), 1970(+),	976(-),	-	1506(+), 1619(-),	-	-	-	-	233(+), 824(+), 283(-),	-	71(+), 1061(+), 1158(+),	-	-	425(+), 1334(+),	-	-
2SSEEDPROTBANAPA	-	1657(+),	144(-),	-	-	-	1366(+),	-	702(+),	-	-	1179(+),	-	1048(-),	-	-	114(+), 648(+),	-	578(-),	296(+),	-	-	1249(-),	1084(-),	-	1345(-),	-	-	1147(-),	-	-	-	1630(+),	-	1181(+), 1227(+),	-	76(+),	-	911(-),	-	1511(+), 1237(-),	1846(+), 863(-),	1430(+),	1989(+), 1034(-),	-	402(+),	-	1199(-),	-
-300CORE	-	-	-	-	-	-	1680(-),	-	-	-	-	-	-	-	-	329(-),	-	-	-	-	-	-	-	1234(-),	-	-	-	1880(+),	-	535(-),	-	-	-	927(+),	-	1535(-),	-	-	1357(+), 1815(+),	-	-	1056(-),	-	-	-	-	-	-	-
-300ELEMENT	816(+), 892(+),	-	1564(+), 1447(-),	1307(-), 962(-), 1840(-),	942(-), 675(-),	-	1189(-), 1679(-),	1111(+), 1944(-),	1524(-),	543(+), 1037(+), 1754(-),	-	704(+),	-	692(-),	-	496(+), 1049(-),	381(+),	321(+), 118(-),	596(+), 1611(-),	1095(-),	1374(+),	587(-),	-	778(+), 1233(-), 1397(-),	244(+), 507(+), 523(+),	1481(+), 1595(-),	-	177(+), 1440(+), 1880(+),	83(+), 1544(+), 1415(-), 1435(-),	1080(+), 169(-), 534(-),	1401(-), 1237(-),	590(+),	986(-),	927(+), 724(-), 1960(-),	1517(+), 233(-),	-	-	415(-), 910(-),	64(+),	1548(+), 1936(-),	1793(+),	1403(+), 1055(-),	1571(+), 122(-),	-	-	1360(-), 595(-),	-	-	934(-),
-300MOTIFZMZEIN	-	-	-	-	-	-	-	-	-	-	-	-	-	-	-	-	-	-	-	-	-	-	-	-	-	-	-	-	-	-	-	-	-	-	-	-	-	-	-	-	-	-	-	-	-	-	-	-	-
5659BOXLELAT5659	-	-	-	-	-	-	-	-	743(-),	-	-	-	-	-	804(+),	-	-	-	-	-	-	-	-	-	-	-	-	-	-	-	-	-	-	-	-	-	-	-	-	-	-	-	-	-	-	-	-	-	-
AACACOREOSGLUB1	-	-	936(-),	1568(-),	-	-	-	621(-), 1261(-),	-	-	-	833(+), 1177(+),	-	981(-),	136(-),	1143(-),	112(+),	-	-	280(-),	1156(-),	218(+), 1481(+),	-	1000(-),	-	-	-	341(+), 378(-),	-	1724(+),	-	1021(-),	207(+), 533(+),	161(+), 261(+),	1179(+),	-	224(+),	-	-	483(-), 984(-), 1658(-),	-	-	-	-	-	589(+),	177(-),	-	1033(+),
ABADESI1	-	-	-	-	-	108(+),	-	-	-	-	-	-	-	-	-	-	-	-	-	-	-	-	-	-	-	-	-	-	-	-	-	-	-	-	-	-	-	-	-	-	1538(-),	-	-	-	-	-	-	-	-
ABAREG2	-	-	-	-	-	-	-	-	-	-	-	-	-	-	-	-	-	-	-	-	-	-	-	-	-	-	-	-	-	-	-	-	-	-	-	-	-	-	-	-	-	-	-	-	-	-	-	-	-
ABASEED1	-	-	-	-	-	-	-	-	-	-	-	-	-	-	-	-	-	-	-	-	-	-	-	-	-	-	-	-	-	-	-	-	-	-	-	-	-	-	-	-	-	-	-	-	-	-	-	-	-
ABRE3OSRAB16	-	-	-	-	-	-	-	-	-	-	-	-	-	-	-	-	-	-	-	-	-	-	-	-	-	-	-	-	-	-	-	-	-	-	-	-	-	-	-	-	-	-	-	-	-	-	-	-	-
ABREA2HVA1	-	-	-	-	-	-	-	-	-	-	-	-	-	-	-	-	-	-	-	-	-	-	-	-	-	-	-	-	-	-	-	-	-	-	-	-	-	-	-	-	-	-	-	-	1374(+),	-	-	-	-
ABREATCONSENSUS	-	-	-	-	-	109(+), 373(+),	-	-	-	-	-	-	1812(-),	-	1000(-),	-	-	-	-	-	1721(+),	-	-	-	-	50(+),	-	-	-	-	-	-	-	-	-	-	-	-	-	-	1600(+), 628(-), 1539(-),	-	-	-	1376(+),	-	-	-	-
ABREATRD22	-	-	-	-	-	108(+),	-	-	-	-	-	-	-	-	-	-	-	-	-	-	1720(+),	-	-	-	-	301(+),	-	-	-	-	-	-	-	-	-	-	-	-	-	-	1538(-),	-	-	-	-	-	-	-	-
ABREAZMRAB28	-	-	-	-	-	-	-	-	-	-	-	-	-	-	-	-	-	-	-	-	-	-	-	-	-	48(-),	-	-	-	-	-	-	-	-	-	-	-	-	-	-	-	-	-	-	-	-	-	-	-
ABREBNNAPA	-	-	-	-	-	-	-	-	-	-	-	-	-	-	-	-	-	-	-	-	-	-	-	-	-	-	-	-	-	-	-	-	-	-	-	-	-	-	-	-	-	-	-	-	-	-	-	-	-
ABRECE1HVA22	-	-	-	-	-	-	-	-	-	-	-	-	-	-	-	-	-	-	-	-	-	-	-	-	-	-	-	-	-	-	-	-	-	-	-	-	-	-	-	-	-	-	-	-	-	-	-	-	-
ABRELATERD1	81(-), 1498(-),	1260(+), 1051(-), 1144(-),	891(+), 890(-),	180(+), 303(+), 683(+), 733(+), 1667(+), 179(-), 1774(-),	1649(-),	51(+), 110(+), 374(+), 413(+), 412(-), 1878(-),	435(+), 1552(+), 1610(+), 1792(+), 434(-), 988(-), 1124(-), 1747(-), 1761(-), 1780(-), 1791(-), 1808(-),	266(+), 902(-),	-	540(+), 729(+),	133(+),	304(+), 1200(+), 943(-),	459(+), 513(+), 1815(+), 1970(+), 1814(-), 1969(-),	1185(+), 482(-), 1979(-),	1003(+), 1200(+), 1002(-), 1199(-), 1220(-), 1385(-),	1633(-),	886(+), 1008(+), 1280(+), 1124(-),	233(-), 510(-), 715(-), 1430(-),	1174(+), 1622(-), 1885(-),	1044(+), 1433(-),	959(+), 1722(+), 1022(-), 1721(-),	223(+), 1625(+), 1845(+), 1844(-), 1937(-),	628(+), 913(+),	1528(+),	188(+), 1565(+), 1904(+), 1612(-), 1882(-),	51(+), 303(+), 50(-), 1369(-),	529(+),	101(+), 100(-),	-	237(+), 236(-), 873(-), 985(-),	1328(+), 649(-),	664(-), 1259(-),	1608(+),	-	393(+), 571(+), 1802(+), 392(-), 570(-), 1185(-), 1461(-), 1801(-),	20(+), 28(+), 243(+), 27(-), 103(-),	295(+), 566(+), 1073(+), 1984(+), 247(-), 294(-), 1361(-),	613(+), 789(+), 1900(+), 612(-), 839(-), 1899(-),	282(-),	1190(-),	631(+), 684(+), 1309(+), 1582(+), 1601(+), 630(-), 785(-), 1308(-), 1332(-), 1541(-), 1895(-),	328(+), 1419(+), 1471(+), 1620(+), 277(-),	414(-), 501(-),	1249(-), 1814(-),	559(+), 1107(+), 1377(+), 1595(-),	812(+), 822(+), 1255(-),	406(-),	108(+), 1492(+), 136(-),	191(-), 235(-), 945(-), 1723(-),
ABREMOTIFAOSOSEM	-	-	-	-	-	-	1609(+),	-	-	-	-	-	-	-	-	-	-	-	-	-	-	-	-	-	-	-	-	-	-	-	-	-	-	-	-	-	-	-	-	-	-	-	-	-	-	-	-	-	-
ABREMOTIFIIIOSRAB16B	-	-	-	-	-	-	-	-	-	-	-	-	-	-	-	-	-	-	-	-	-	-	-	-	-	-	-	-	-	-	-	-	-	-	-	-	-	-	-	-	-	-	-	-	-	-	-	-	-
ABREMOTIFIOSRAB16B	-	-	-	-	-	-	-	-	-	-	-	-	-	-	-	-	-	-	-	-	-	-	-	-	-	-	-	-	-	-	-	-	-	-	-	-	-	-	-	-	-	-	-	-	-	-	-	-	-
ABREOSRAB21	1768(+), 1951(+),	-	891(+),	-	-	374(+), 47(-),	989(+), 985(-), 1548(-), 1836(-),	-	-	-	-	-	-	-	-	-	-	-	1623(+), 1882(-),	-	233(-),	223(+), 1845(+),	-	1808(+),	188(+),	1895(+),	-	-	-	-	-	-	-	-	-	20(+), 24(-),	562(-),	-	-	-	684(+), 627(-),	-	720(+),	-	-	-	-	137(+), 104(-),	-
ABRERATCAL	80(-),	1259(+),	890(+), 1086(+), 889(-),	732(+), 1666(+), 179(+), 178(-), 170(-),	-	412(+), 26(-), 411(-),	434(+), 1791(+), 433(-), 665(-), 1527(-), 1760(-),	265(+),	534(+),	614(+),	1413(+), 663(+), 1287(+), 1169(-), 962(-),	1884(+), 1700(-), 1609(-),	1825(+), 1813(-),	-	1002(+), 1498(+), 1219(-), 1384(-), 1001(-),	-	748(+), 1123(-),	1228(+), 232(-),	1897(+), 1713(-),	1587(+), 1293(+), 1844(+),	958(+), 283(+), 1208(+), 1433(+), 1721(+), 1720(-), 1758(-),	222(+), 1624(+), 1844(+), 1843(-), 1893(-),	627(+), 255(+), 666(+), 643(-), 762(-),	393(+), 1851(+),	187(+), 658(-), 1611(-),	180(+), 1030(+), 50(+), 49(-), 1368(-),	1962(+),	100(+),	66(+), 115(-),	-	-	663(-),	1607(+),	1280(-),	392(+), 570(+), 1801(+), 1460(-), 391(-), 1800(-),	27(+), 1094(+), 26(-), 984(-), 1209(-), 1443(-), 1475(-),	886(+), 1072(+), 294(+), 1427(-),	612(+), 1899(+),	965(+), 281(-),	599(+), 1189(-),	683(+), 630(+), 629(-), 1307(-), 1714(-),	1418(+),	802(-), 872(-),	315(-), 1813(-),	566(-),	811(+), 821(+), 572(+), 1316(-), 1846(-),	-	1491(+), 28(+), 1927(-),	1693(+),
ABRETAEM	-	-	-	-	-	-	-	-	-	-	-	-	-	-	-	-	-	-	-	-	-	-	-	-	-	-	-	-	-	-	-	-	-	-	-	-	-	-	-	-	-	-	-	-	-	-	-	-	-
ABREZMRAB28	-	-	-	-	-	-	-	-	-	-	-	-	-	-	-	-	-	-	-	-	-	-	-	-	-	49(+), 49(-),	-	-	-	-	-	-	-	-	-	26(+), 26(-),	-	-	-	-	-	-	-	-	-	-	-	-	-
ACGTABOX	-	805(+), 805(-),	-	-	741(+), 741(-),	-	-	1620(+), 1620(-),	-	1703(+), 1703(-),	-	-	1223(+), 1223(-),	-	434(+), 434(-),	-	1609(+), 1797(+), 1609(-), 1797(-),	-	-	247(+), 784(+), 247(-), 784(-),	-	-	-	1022(+), 1022(-),	-	886(+), 886(-),	232(+), 322(+), 472(+), 232(-), 322(-), 472(-),	-	523(+), 523(-),	-	-	407(+), 407(-),	-	-	-	-	259(+), 270(+), 259(-), 270(-),	1809(+), 1809(-),	-	-	-	-	301(+), 341(+), 345(+), 301(-), 341(-), 345(-),	741(+), 741(-),	1188(+), 1188(-),	-	-	-	-
ACGTABREMOTIFA2OSEM	-	-	888(-),	-	-	110(+), 374(+),	1610(+), 1745(-), 1806(-),	-	-	-	133(+),	-	1812(-),	-	1000(-),	-	-	-	1883(-),	-	959(+), 1722(+),	-	-	-	-	51(+),	-	-	-	871(-),	-	662(-), 1257(-),	1608(+),	-	-	-	-	-	-	-	684(+), 1601(+), 628(-), 1539(-), 1893(-),	1620(+),	-	1247(-),	1377(+),	-	-	-	-
ACGTABREMOTIFAOSOSEM	-	-	-	-	-	-	1609(+),	-	-	-	-	-	-	-	-	-	-	-	-	-	-	-	-	-	-	-	-	-	-	-	-	-	-	-	-	-	-	-	-	-	-	-	-	-	-	-	-	-	-
ACGTATERD1	82(+), 1065(+), 1433(+), 1499(+), 1756(+), 1768(+), 1951(+), 82(-), 1065(-), 1433(-), 1499(-), 1756(-), 1768(-), 1951(-),	806(+), 1052(+), 1092(+), 1145(+), 1251(+), 1260(+), 806(-), 1052(-), 1092(-), 1145(-), 1251(-), 1260(-),	635(+), 891(+), 1687(+), 635(-), 891(-), 1687(-),	180(+), 285(+), 303(+), 683(+), 733(+), 1667(+), 1775(+), 180(-), 285(-), 303(-), 683(-), 733(-), 1667(-), 1775(-),	715(+), 742(+), 1497(+), 1650(+), 715(-), 742(-), 1497(-), 1650(-),	51(+), 110(+), 374(+), 413(+), 1413(+), 1879(+), 51(-), 110(-), 374(-), 413(-), 1413(-), 1879(-),	435(+), 578(+), 856(+), 989(+), 1125(+), 1552(+), 1610(+), 1748(+), 1762(+), 1781(+), 1792(+), 1809(+), 1840(+), 1896(+), 435(-), 578(-), 856(-), 989(-), 1125(-), 1552(-), 1610(-), 1748(-), 1762(-), 1781(-), 1792(-), 1809(-), 1840(-), 1896(-),	266(+), 661(+), 903(+), 1492(+), 1621(+), 266(-), 661(-), 903(-), 1492(-), 1621(-),	-	540(+), 729(+), 1279(+), 1617(+), 1704(+), 540(-), 729(-), 1279(-), 1617(-), 1704(-),	133(+), 1056(+), 1373(+), 133(-), 1056(-), 1373(-),	304(+), 944(+), 1200(+), 1346(+), 1503(+), 304(-), 944(-), 1200(-), 1346(-), 1503(-),	459(+), 513(+), 592(+), 1224(+), 1815(+), 1970(+), 459(-), 513(-), 592(-), 1224(-), 1815(-), 1970(-),	483(+), 974(+), 1185(+), 1457(+), 1980(+), 483(-), 974(-), 1185(-), 1457(-), 1980(-),	150(+), 435(+), 1003(+), 1200(+), 1221(+), 1386(+), 150(-), 435(-), 1003(-), 1200(-), 1221(-), 1386(-),	1634(+), 1634(-),	132(+), 886(+), 1008(+), 1125(+), 1280(+), 1610(+), 1798(+), 1806(+), 132(-), 886(-), 1008(-), 1125(-), 1280(-), 1610(-), 1798(-), 1806(-),	234(+), 511(+), 716(+), 1431(+), 234(-), 511(-), 716(-), 1431(-),	1174(+), 1623(+), 1886(+), 1174(-), 1623(-), 1886(-),	248(+), 785(+), 1044(+), 1345(+), 1434(+), 1525(+), 1613(+), 248(-), 785(-), 1044(-), 1345(-), 1434(-), 1525(-), 1613(-),	237(+), 959(+), 1023(+), 1141(+), 1722(+), 237(-), 959(-), 1023(-), 1141(-), 1722(-),	223(+), 1486(+), 1625(+), 1845(+), 1938(+), 223(-), 1486(-), 1625(-), 1845(-), 1938(-),	43(+), 628(+), 837(+), 913(+), 1397(+), 1465(+), 1691(+), 43(-), 628(-), 837(-), 913(-), 1397(-), 1465(-), 1691(-),	1023(+), 1028(+), 1034(+), 1528(+), 1536(+), 1808(+), 1880(+), 1943(+), 1023(-), 1028(-), 1034(-), 1528(-), 1536(-), 1808(-), 1880(-), 1943(-),	188(+), 211(+), 315(+), 337(+), 922(+), 1231(+), 1366(+), 1565(+), 1613(+), 1883(+), 1904(+), 188(-), 211(-), 315(-), 337(-), 922(-), 1231(-), 1366(-), 1565(-), 1613(-), 1883(-), 1904(-),	51(+), 303(+), 393(+), 523(+), 832(+), 887(+), 1370(+), 1895(+), 51(-), 303(-), 393(-), 523(-), 832(-), 887(-), 1370(-), 1895(-),	233(+), 323(+), 473(+), 529(+), 1096(+), 233(-), 323(-), 473(-), 529(-), 1096(-),	101(+), 854(+), 101(-), 854(-),	524(+), 1856(+), 524(-), 1856(-),	237(+), 805(+), 874(+), 986(+), 1975(+), 237(-), 805(-), 874(-), 986(-), 1975(-),	650(+), 1328(+), 650(-), 1328(-),	408(+), 665(+), 1260(+), 408(-), 665(-), 1260(-),	597(+), 1523(+), 1608(+), 597(-), 1523(-), 1608(-),	254(+), 1474(+), 254(-), 1474(-),	393(+), 571(+), 1186(+), 1275(+), 1462(+), 1802(+), 393(-), 571(-), 1186(-), 1275(-), 1462(-), 1802(-),	20(+), 28(+), 104(+), 243(+), 659(+), 1682(+), 20(-), 28(-), 104(-), 243(-), 659(-), 1682(-),	248(+), 260(+), 271(+), 295(+), 566(+), 909(+), 1058(+), 1073(+), 1362(+), 1984(+), 248(-), 260(-), 271(-), 295(-), 566(-), 909(-), 1058(-), 1073(-), 1362(-), 1984(-),	613(+), 789(+), 840(+), 1810(+), 1900(+), 613(-), 789(-), 840(-), 1810(-), 1900(-),	283(+), 298(+), 1617(+), 283(-), 298(-), 1617(-),	1191(+), 1191(-),	631(+), 684(+), 786(+), 1309(+), 1333(+), 1542(+), 1582(+), 1601(+), 1896(+), 631(-), 684(-), 786(-), 1309(-), 1333(-), 1542(-), 1582(-), 1601(-), 1896(-),	278(+), 328(+), 1326(+), 1340(+), 1419(+), 1471(+), 1620(+), 278(-), 328(-), 1326(-), 1340(-), 1419(-), 1471(-), 1620(-),	89(+), 302(+), 342(+), 346(+), 415(+), 502(+), 720(+), 741(+), 977(+), 996(+), 1463(+), 89(-), 302(-), 342(-), 346(-), 415(-), 502(-), 720(-), 741(-), 977(-), 996(-), 1463(-),	3(+), 564(+), 742(+), 1250(+), 1699(+), 1815(+), 3(-), 564(-), 742(-), 1250(-), 1699(-), 1815(-),	559(+), 1107(+), 1189(+), 1377(+), 1525(+), 1596(+), 1825(+), 559(-), 1107(-), 1189(-), 1377(-), 1525(-), 1596(-), 1825(-),	812(+), 822(+), 1044(+), 1256(+), 812(-), 822(-), 1044(-), 1256(-),	28(+), 407(+), 1365(+), 28(-), 407(-), 1365(-),	108(+), 137(+), 507(+), 1492(+), 108(-), 137(-), 507(-), 1492(-),	192(+), 236(+), 946(+), 1724(+), 192(-), 236(-), 946(-), 1724(-),
ACGTCBOX	1767(+), 1767(-),	-	634(+), 1686(+), 634(-), 1686(-),	-	1496(+), 1496(-),	-	577(+), 1839(+), 1895(+), 577(-), 1839(-), 1895(-),	-	-	-	-	-	-	-	-	-	131(+), 131(-),	-	-	1612(+), 1612(-),	236(+), 236(-),	-	-	1807(+), 1807(-),	210(+), 210(-),	-	-	-	-	-	-	-	-	-	-	-	-	-	-	-	-	-	-	-	-	1043(+), 1043(-),	27(+), 1364(+), 27(-), 1364(-),	-	-
ACGTOSGLUB1	-	-	-	-	-	108(+),	1608(+),	-	-	538(+),	-	-	-	-	-	-	1006(+),	715(-),	-	-	-	-	-	-	-	301(+),	527(+),	-	-	-	1326(+),	-	-	-	-	-	1982(+), 247(-),	-	-	-	-	1469(+),	-	-	-	1255(-),	-	-	-
ACGTSEED3	-	-	-	-	-	108(+),	-	-	-	-	-	-	-	-	-	-	-	-	-	-	-	-	-	-	-	-	-	-	-	-	-	-	-	-	-	-	-	-	-	-	-	-	-	-	-	-	-	-	-
ACGTTBOX	-	-	-	-	-	-	-	-	-	1616(+), 1616(-),	1055(+), 1372(+), 1055(-), 1372(-),	-	591(+), 591(-),	1456(+), 1456(-),	149(+), 149(-),	-	-	-	-	1344(+), 1524(+), 1344(-), 1524(-),	1140(+), 1140(-),	1485(+), 1485(-),	1396(+), 1396(-),	1033(+), 1033(-),	921(+), 1365(+), 921(-), 1365(-),	-	-	-	-	-	-	-	1522(+), 1522(-),	-	1274(+), 1274(-),	-	-	-	-	-	-	-	976(+), 1462(+), 976(-), 1462(-),	2(+), 2(-),	-	-	-	-	-
ACIIIPVPAL2	-	-	-	-	-	-	-	-	-	-	-	-	-	-	-	-	-	-	-	-	-	-	-	-	-	-	-	-	-	-	-	-	-	-	-	-	-	-	-	-	-	-	-	-	-	-	-	-	-
AGATCONSENSUS	-	-	-	-	-	-	-	-	-	-	-	-	-	-	-	-	-	-	-	-	-	-	-	-	-	-	-	-	-	-	-	-	-	-	-	-	-	-	-	-	-	-	-	-	-	-	-	-	-
AGCBOXNPGLB	141(+), 376(-),	-	-	-	-	-	-	-	-	-	-	-	-	-	-	-	-	-	-	1824(+),	-	-	465(-), 1607(-),	-	-	-	-	-	-	-	-	-	-	7(-),	-	-	-	-	-	583(+), 78(-),	-	-	-	-	-	1817(+),	-	-	-
AGL2ATCONSENSUS	-	-	-	-	-	-	-	-	-	-	-	-	-	-	-	-	-	-	-	-	-	-	-	-	-	-	-	-	-	-	-	-	-	-	-	-	-	-	-	-	-	-	-	-	-	-	-	-	-
AGMOTIFNTMYB2	-	-	-	-	-	-	-	-	-	-	1044(+),	-	-	-	-	-	-	-	-	-	-	-	-	-	-	-	-	-	-	-	-	-	-	-	-	-	-	-	-	-	-	-	-	1617(-),	-	-	-	-	-
AMMORESIIUDCRNIA1	-	-	-	-	-	-	-	-	-	-	-	-	-	-	-	-	418(-),	-	-	-	-	-	-	-	-	-	-	-	-	-	-	437(-),	110(+),	-	-	-	30(-),	-	-	-	-	-	-	710(-),	-	-	-	-	-
AMMORESIVDCRNIA1	-	-	-	34(+),	1414(-),	237(+),	-	-	-	-	-	-	-	942(-),	-	-	-	-	482(+),	-	-	-	-	-	-	-	-	-	-	-	-	769(-),	-	-	-	-	-	-	1246(-),	-	-	-	-	-	-	289(-),	-	-	-
AMMORESVDCRNIA1	-	-	-	-	-	-	-	-	-	-	-	-	-	-	-	-	-	-	-	-	-	-	-	-	-	-	-	-	-	-	-	-	-	-	-	-	-	-	-	-	-	-	-	-	-	-	-	-	-
AMYBOX1	-	110(+),	937(-), 1065(-), 1265(-),	-	-	-	-	530(-), 1262(-),	-	-	-	-	379(-),	-	10(-),	1934(+), 578(-), 1880(-),	-	-	-	-	-	701(+),	-	1149(+),	-	-	-	-	1134(-),	316(+),	523(-),	-	13(-),	160(+),	662(+), 1178(+),	-	-	525(+),	812(-), 1218(-),	-	-	-	-	363(-),	-	-	1544(-),	-	-
AMYBOX2	-	-	-	-	-	-	-	881(+),	-	-	1156(-),	-	-	-	-	-	-	663(+),	1500(+),	-	1380(-),	-	-	-	-	-	308(+),	-	698(+),	-	-	-	-	-	-	-	-	-	-	-	164(+),	-	-	631(+),	-	-	-	-	-
ANAERO1CONSENSUS	738(+),	847(+), 1667(-),	1721(+), 1728(+), 1919(+),	344(+), 771(+), 1565(-),	1838(-),	-	-	394(+), 1157(+), 618(-), 622(-), 1579(-),	-	1014(-),	-	832(+), 1176(+),	1071(+), 1108(+), 1933(+),	-	510(+), 542(-),	1102(-), 1266(-),	111(+),	761(-),	1082(+),	-	1519(+), 1157(-), 1241(-),	217(+), 609(+),	-	1502(-),	-	949(+), 623(-),	-	721(-),	692(-),	909(+), 1691(+), 331(-), 440(-),	-	1620(-),	167(+), 196(+), 210(+), 532(+), 285(-),	-	712(+),	-	223(+), 1519(+), 1708(+),	628(+),	-	480(-), 985(-), 1574(-), 1659(-),	1323(+), 1354(+),	-	-	261(+), 274(-),	-	588(+),	178(-),	-	1032(+),
ANAERO2CONSENSUS	-	-	1648(+),	1407(+),	1909(+),	1369(+), 1469(-),	-	1854(-),	472(+), 1319(+), 1837(+), 1927(+), 1499(-),	1452(-),	1232(+), 1235(+),	690(+), 1489(+), 1720(+),	-	236(+), 314(+), 530(+), 1862(+), 207(-),	315(+), 1957(+), 1058(-),	-	1593(+),	1168(+), 1670(+), 1709(-),	-	1217(+),	322(+),	-	293(+), 594(+), 1611(-), 1614(-),	1597(+), 1951(+), 1954(+), 1957(+), 1960(+), 1963(+),	77(+), 228(-), 231(-), 627(-),	571(-),	733(+), 736(+),	63(+), 214(+),	1292(+),	-	-	311(-),	1975(+), 1663(-),	-	1549(+), 1552(+),	1813(+), 651(-),	-	294(+), 688(-), 1978(-),	438(-), 1299(-), 1302(-),	580(+),	1690(+), 537(-), 1492(-),	763(+), 1269(+), 1485(+), 683(-),	858(-),	1425(+), 129(-),	634(-), 1909(-),	979(+), 1724(+), 1953(+), 1986(+),	310(+), 313(+),	64(-), 67(-), 1825(-),	131(+), 1935(+), 125(-), 1764(-),
ANAERO3CONSENSUS	1904(+),	68(-),	1703(+),	-	1944(+),	-	-	1069(+),	-	-	250(+),	-	-	-	-	1942(+), 1949(+),	-	-	326(+),	-	755(-),	-	1889(+),	-	1567(-), 1686(-),	-	-	669(+),	-	703(+), 604(-),	175(+), 863(-),	-	-	-	-	-	-	1457(+),	-	-	-	1153(-),	1061(+),	-	-	-	645(+),	-	-
ANAERO4CONSENSUS	-	-	-	-	-	-	156(-),	-	-	39(-),	-	-	-	-	-	-	1874(-),	-	-	-	-	-	-	-	-	-	-	-	-	183(-),	-	-	-	-	-	-	-	-	-	-	-	-	-	-	-	-	-	509(+),	-
ANAERO5CONSENSUS	-	-	-	-	-	-	-	-	-	-	-	-	-	-	-	397(+),	229(-),	-	-	-	-	-	-	-	-	-	-	-	-	-	-	-	-	-	-	-	-	-	-	-	-	-	-	-	-	-	-	-	-
ARE1	-	-	-	-	-	-	-	-	-	-	-	-	-	-	-	-	-	-	-	-	-	-	-	-	-	421(-),	-	-	-	-	-	-	741(-),	-	-	-	-	-	-	-	1749(+), 476(+),	-	-	1247(-),	-	838(-),	-	-	-
ARFAT	1800(+),	-	-	1937(+), 1162(-),	-	-	1710(+), 82(-),	-	-	1831(-),	-	1368(-),	1348(-),	499(+), 1936(+), 266(-),	1349(+),	610(+),	471(+), 1488(+), 784(-), 1430(-),	489(+), 1714(+), 1338(-),	1579(-),	-	-	-	1915(-),	-	-	1425(+), 1969(+), 1886(-),	380(-), 413(-), 794(-),	-	-	8(-), 1851(-),	-	-	542(+),	-	171(+), 1053(+),	892(-),	157(-), 1932(-),	1040(+), 497(-),	-	1182(-),	302(-),	998(+), 1445(+),	-	-	1355(+), 1303(-), 1500(-),	-	-	-	-
ARR1AT	600(+), 1106(+), 1414(+), 1310(+), 68(+), 51(-), 656(-), 844(-), 1019(-), 1121(-), 1184(-), 1339(-), 1351(-), 1365(-), 1541(-),	1992(+), 585(+), 1368(+), 1386(+), 1693(+), 309(+), 1284(+), 1779(+), 98(-), 609(-), 642(-), 1081(-), 1763(-), 1792(-),	551(+), 347(+), 1131(+), 40(-), 132(-), 478(-), 1238(-), 1622(-), 1760(-),	419(+), 1297(+), 1502(+), 1610(+), 239(+), 1955(+), 40(+), 1051(+), 1802(+), 259(-), 558(-), 849(-), 1154(-), 1327(-), 1603(-), 1735(-), 1771(-),	663(+), 1183(+), 1594(+), 1814(+), 232(+), 307(+), 113(-), 492(-), 755(-), 1157(-), 1445(-), 1574(-), 1705(-), 1754(-), 1803(-),	284(+), 484(+), 749(+), 1020(+), 1404(+), 1743(+), 1061(+), 1208(+), 1479(+), 400(-), 421(-), 478(-), 879(-), 1077(-), 1220(-), 1426(-), 1441(-), 1446(-),	190(+), 605(+), 950(+), 781(+), 1099(+), 1499(+), 31(-), 87(-), 118(-), 791(-), 812(-), 1277(-), 1389(-), 1399(-), 1540(-),	725(+), 1331(+), 83(+), 203(+), 1312(+), 615(+), 910(+), 1169(+), 1473(+), 1478(+), 1709(+), 327(-), 399(-), 545(-), 1549(-), 1628(-), 1642(-), 1766(-), 1933(-),	1396(+), 1446(+), 1458(+), 1472(+), 1522(+), 1637(+), 1672(+), 1690(+), 1716(+), 1425(+), 1479(+), 1073(+), 1512(+), 1044(-), 1107(-), 1198(-), 1406(-), 1413(-), 1420(-), 1453(-), 1467(-), 1489(-), 1577(-), 1633(-), 1685(-), 1700(-), 1711(-), 1726(-),	561(+), 636(+), 1514(+), 1534(+), 1736(+), 590(+), 990(+), 685(+), 1423(+), 70(-), 158(-), 722(-), 924(-), 1056(-), 1116(-), 1374(-), 1558(-), 1588(-), 1652(-), 1668(-), 1675(-),	100(+), 1125(+), 541(+), 23(+), 876(+), 1292(+), 126(+), 1027(+), 1034(+), 1038(+), 230(-), 534(-), 865(-), 1515(-), 1589(-), 1714(-),	149(+), 820(+), 1278(+), 210(+), 588(+), 1290(+), 627(-), 930(-), 1075(-), 1145(-), 1189(-), 1296(-), 1730(-), 1799(-),	53(+), 342(+), 1492(+), 1805(+), 1607(+), 213(+), 217(+), 1728(+), 94(-), 394(-), 662(-), 1176(-), 1502(-), 1767(-), 1948(-),	923(+), 690(+), 917(+), 562(+), 99(-), 619(-), 676(-), 1560(-), 1664(-), 1715(-), 1789(-), 1815(-),	427(+), 1116(+), 1129(+), 1544(+), 1622(+), 1844(+), 1784(+), 441(+), 683(+), 17(-), 195(-), 357(-), 390(-), 406(-), 556(-), 995(-), 1052(-), 1358(-), 1597(-),	269(+), 1502(+), 1572(+), 4(+), 393(+), 629(+), 765(+), 826(+), 44(+), 377(+), 1115(+), 252(-), 281(-), 287(-), 383(-), 576(-), 712(-), 1332(-), 1372(-), 1455(-), 1796(-), 1813(-), 1886(-),	1403(+), 506(+), 1324(+), 1828(+), 1285(+), 1889(+), 41(-), 366(-), 441(-), 929(-), 1159(-), 1735(-),	389(+), 457(+), 1057(+), 450(+), 533(+), 669(+), 821(+), 613(-), 1036(-), 1528(-),	170(+), 690(+), 1165(+), 246(+), 1182(+), 442(-), 708(-), 777(-), 785(-), 984(-), 1008(-), 1025(-), 1087(-), 1490(-), 1941(-),	646(+), 1671(+), 820(+), 1559(+), 1691(+), 1732(+), 1770(+), 1929(+), 759(+), 890(+), 742(+), 1051(+), 23(-), 145(-), 515(-), 898(-), 1552(-), 1701(-), 1996(-),	26(+), 331(+), 802(+), 377(+), 843(+), 874(+), 985(+), 1854(+), 328(-), 451(-), 1100(-), 1265(-), 1347(-), 1560(-), 1571(-), 1667(-), 1693(-), 1859(-), 1877(-), 1895(-),	1549(+), 1715(+), 1748(+), 1239(+), 404(-), 707(-), 1543(-), 1591(-), 1655(-), 1798(-), 1838(-), 1860(-),	1495(+), 3(+), 1781(+), 1045(+), 1219(+), 97(-), 1081(-), 1179(-), 1562(-), 1872(-), 1924(-),	1063(+), 1309(+), 1322(+), 1333(+), 1346(+), 1912(+), 235(+), 618(+), 675(-), 685(-), 1198(-), 1630(-), 1780(-), 1840(-),	461(+), 767(+), 1257(+), 198(-), 710(-), 823(-), 866(-), 1073(-), 1128(-), 1183(-), 1457(-), 1513(-), 1731(-),	716(+), 1237(+), 1282(+), 1929(+), 879(+), 1649(+), 1756(+), 559(+), 1327(+), 45(-), 859(-), 1221(-), 1406(-), 1486(-), 1663(-), 1819(-),	253(+), 1231(+), 801(+), 884(+), 393(-), 1258(-), 1372(-), 1459(-),	1843(+), 439(+), 1305(+), 373(+), 464(+), 603(+), 628(+), 1273(+), 1396(+), 182(-), 1031(-), 1826(-),	575(+), 1407(+), 1467(+), 220(+), 149(+), 279(+), 311(+), 836(+), 845(+), 1209(+), 50(-), 88(-), 427(-), 455(-), 684(-), 721(-), 757(-), 808(-), 812(-), 884(-), 967(-), 1085(-), 1493(-), 1516(-), 1549(-), 1719(-), 1749(-),	404(+), 1837(+), 1328(+), 1529(+), 1561(+), 591(-), 630(-), 727(-), 1151(-), 1347(-),	285(+), 313(+), 339(+), 787(+), 563(+), 1590(+), 173(-), 328(-), 590(-), 817(-), 1296(-), 1345(-), 1573(-),	1775(+), 1928(+), 876(+), 719(+), 1447(+), 156(-), 456(-), 604(-), 1394(-),	1008(+), 30(+), 84(+), 1306(+), 1421(+), 1454(+), 19(-), 127(-), 487(-), 549(-), 775(-), 1187(-), 1290(-), 1507(-), 1712(-), 1888(-), 1916(-),	1051(+), 1619(+), 1627(+), 97(+), 619(+), 18(+), 430(+), 1382(+), 1802(+), 590(+), 1285(+), 1980(+), 46(-), 155(-), 774(-), 823(-), 1079(-), 1179(-), 1200(-), 1324(-), 1570(-), 1989(-),	17(+), 1174(+), 1617(+), 1682(+), 1943(+), 122(+), 128(+), 1348(+), 336(+), 725(+), 747(-), 808(-), 1224(-), 1387(-), 1614(-), 1753(-),	298(+), 177(+), 1671(+), 1884(+), 456(+), 1711(+), 194(+), 1733(+), 1857(+), 125(-), 264(-), 539(-), 587(-), 634(-), 1512(-), 1611(-), 1629(-), 1774(-), 1881(-), 1909(-),	15(-), 144(-), 543(-), 1005(-), 1268(-), 1525(-), 1530(-), 1720(-), 1773(-),	154(+), 1733(+), 1817(+), 159(+), 400(+), 1250(+), 1409(+), 1867(+), 413(+), 204(+), 1423(+), 72(-), 193(-), 268(-), 513(-), 609(-), 1366(-), 1388(-), 1741(-),	562(+), 651(+), 788(+), 1158(+), 1324(+), 1455(+), 1692(+), 1779(+), 705(+), 1698(+), 1950(+), 453(+), 566(+), 725(+), 863(+), 1130(+), 1511(+), 1919(+), 22(-), 26(-), 208(-), 216(-), 374(-), 381(-), 487(-), 556(-), 696(-), 832(-), 1210(-), 1224(-), 1793(-), 1799(-), 1803(-), 1910(-),	343(+), 556(+), 875(+), 1208(+), 1405(+), 1591(+), 1717(+), 1811(+), 378(+), 70(+), 320(+), 1006(+), 1411(+), 1671(+), 613(+), 1092(+), 1319(+), 1802(+), 21(-), 334(-), 407(-), 412(-), 441(-), 732(-), 744(-), 1144(-), 1502(-), 1508(-), 1631(-), 1794(-), 1979(-),	134(+), 1531(+), 1051(+), 1164(+), 1388(+), 1912(+), 25(-), 176(-), 235(-), 262(-), 514(-), 798(-), 923(-), 1283(-), 1459(-), 1863(-), 1925(-),	809(+), 1092(+), 1606(+), 267(+), 588(+), 1645(+), 14(-), 308(-), 625(-), 969(-), 1721(-),	129(+), 1308(+), 1558(+), 1290(+), 1321(+), 1248(+), 1713(+), 1952(+), 142(-), 733(-), 1224(-),	109(+), 869(+), 1498(+), 347(+), 438(+), 1294(+), 245(+), 270(+), 266(-), 582(-), 800(-), 1595(-),	282(+), 384(+), 1879(+), 359(+), 1684(+), 423(+), 1068(+), 341(-), 1675(-), 1916(-), 1937(-),	689(+), 1456(+), 443(+), 1661(+), 1424(+), 315(+), 625(+), 331(-), 374(-), 1189(-), 1199(-), 1479(-), 1606(-),	729(+), 748(+), 1292(+), 471(+), 1442(+), 709(+), 1229(+), 1459(+), 134(+), 356(+), 512(+), 306(-), 533(-), 1061(-), 1439(-), 1454(-), 1471(-), 1490(-), 1596(-), 1975(-),	372(+), 884(+), 1409(+), 691(+), 1421(+), 79(+), 471(+), 1391(+), 912(+), 916(+), 1349(+), 1748(+), 57(-), 554(-), 844(-), 907(-), 999(-), 1159(-), 1313(-), 1325(-), 1979(-),	410(+), 965(+), 1258(+), 1451(+), 1824(+), 422(+), 1155(+), 392(+), 1386(+), 349(+), 1301(+), 313(-), 325(-), 473(-), 482(-), 973(-), 1058(-), 1172(-), 1357(-), 1549(-), 1710(-), 1957(-), 1962(-),
ASF1MOTIFCAMV	578(+), 955(-), 1523(-),	1090(+), 654(-),	633(+), 1118(+), 636(-), 1294(-), 1618(-), 1688(-),	681(+), 1034(+), 1723(+), 214(-), 583(-), 1351(-),	1646(-),	1319(-),	938(+), 1722(+), 1921(+), 40(-), 1749(-), 1782(-), 1810(-),	48(+), 659(+),	-	656(+), 718(-), 1776(-), 1815(-),	131(+), 470(+), 506(-),	1308(-),	303(+), 1973(+),	43(+), 195(+), 1053(+), 1102(+), 70(-), 975(-), 1984(-),	326(-),	1868(+),	1463(+), 1050(-),	855(-), 1173(-), 1400(-), 1408(-), 1452(-),	1011(-), 1568(-), 1630(-),	1611(+), 1363(-), 1880(-),	917(+), 1780(+), 1121(-),	756(+),	427(+), 1228(+), 1514(+), 1794(+), 44(-), 224(-),	1162(+), 1878(+), 433(-), 445(-),	313(+), 1902(+), 44(-), 50(-),	203(+), 1741(+), 394(-), 425(-), 683(-), 1465(-),	-	-	-	982(-),	-	1579(+), 224(-), 1261(-),	-	-	80(+), 1096(+),	647(+), 1922(+),	1899(+), 1363(-),	1690(+), 1708(+), 1327(-),	1276(+), 304(-), 343(-), 1025(-),	659(-), 1052(-), 1246(-),	361(+), 478(+), 409(-), 614(-),	733(+), 1474(+), 124(-), 214(-), 1226(-), 1341(-),	416(-), 503(-), 917(-), 924(-), 1937(-),	1541(+), 565(-), 1251(-), 1700(-),	47(+), 1620(+), 1627(+), 514(-), 785(-),	280(+), 536(+), 725(+), 1830(-),	26(+), 17(-), 408(-),	1083(+), 203(-),	232(-),
AT1BOX	-	-	-	-	-	-	-	-	-	-	-	-	-	-	-	-	-	-	-	-	-	-	-	-	-	-	-	-	-	-	-	-	-	-	-	-	-	-	-	-	-	-	-	-	-	-	-	-	-
ATHB1ATCONSENSUS	-	-	-	-	-	-	-	-	1157(+), 1157(-),	-	-	-	-	-	-	-	-	-	-	-	-	-	-	-	-	-	-	-	-	-	-	-	-	-	-	-	-	-	-	-	-	-	-	-	-	-	-	-	-
ATHB5ATCORE	-	-	-	-	-	-	-	-	1157(+), 1157(-),	-	-	-	-	-	-	-	-	-	-	-	-	-	-	-	-	-	-	-	-	-	-	-	-	-	-	-	-	-	-	-	-	-	-	-	-	-	-	-	-
ATHB6COREAT	-	-	-	-	-	-	-	-	-	-	-	-	-	-	-	-	-	-	-	-	-	-	-	-	-	-	-	-	-	-	120(+),	-	-	-	-	-	-	-	-	-	-	-	-	-	-	-	-	-	-
AUXREPSIAA4	-	-	-	-	-	-	-	-	-	-	-	-	-	-	-	-	-	-	350(-),	-	-	-	-	1651(-),	-	-	-	-	-	-	-	-	-	-	-	-	688(-),	-	-	-	-	-	-	-	-	-	-	-	-
AUXRETGA1GMGH3	-	1090(+),	-	-	-	-	-	-	-	-	-	-	-	-	-	-	-	-	-	-	-	-	-	-	-	-	-	-	-	-	-	-	-	-	-	-	-	-	-	-	-	-	-	-	-	-	-	-	-
AUXRETGA2GMGH3	-	-	-	-	-	-	1745(-),	-	-	-	-	-	-	-	-	-	-	-	-	-	-	-	-	-	-	-	-	-	-	-	-	-	-	-	-	-	-	-	-	-	-	-	-	1247(-),	-	-	-	-	-
B2GMAUX28	-	-	-	-	-	-	-	-	-	-	-	-	-	-	-	-	-	-	-	-	-	-	-	-	-	-	-	-	-	-	-	-	-	-	-	-	-	-	-	-	-	-	-	-	-	-	-	-	-
BIHD1OS	1227(+), 759(-), 941(-),	1291(+), 511(-),	1135(+), 1335(+), 1543(+), 620(-), 734(-), 1033(-),	322(+), 518(+), 1574(+), 132(-), 1215(-), 1302(-),	1598(-),	1731(+), 1939(-),	732(-), 1939(-),	455(+), 1125(+), 1432(+), 1674(+), 1181(-), 1986(-),	617(-), 642(-), 1442(-),	1567(+), 57(-), 680(-), 1543(-),	708(+), 70(-), 1431(-), 1538(-),	-	33(+), 17(-), 638(-), 1354(-), 1476(-), 1818(-), 1871(-),	449(+), 514(+), 1593(+), 992(-),	283(+), 1081(+), 864(-), 1853(-),	902(+), 1038(+), 1168(+), 68(-), 276(-), 450(-), 1119(-), 1243(-),	163(+), 1626(+), 1110(-), 1634(-), 1894(-),	507(+), 1184(+), 1553(-), 1947(-),	842(+), 1263(+), 497(-),	520(+), 659(-), 1038(-), 1202(-),	444(+),	304(+), 359(+), 143(-), 400(-), 815(-), 926(-), 1954(-),	1305(+), 1678(-),	575(-),	436(-), 749(-),	671(-),	446(+), 289(-), 1248(-),	546(-), 822(-), 1537(-),	1766(+), 1521(-),	504(+), 1618(+), 1664(+), 1732(+), 608(-), 786(-), 966(-), 1866(-),	1105(+), 1672(+), 1027(-),	842(+), 903(+), 1378(+), 1480(+), 1248(-), 1341(-),	745(+), 1102(+), 46(-), 395(-), 644(-), 1241(-),	1727(+),	1(+), 812(+), 1479(+), 587(-),	134(-), 1650(-),	585(-), 1581(-),	708(+), 742(+), 1218(+), 1226(+), 177(-), 453(-),	18(+), 54(+), 1960(+),	1117(+), 1204(+), 1264(+), 907(-),	1751(-), 1781(-), 1903(-),	478(+), 1196(+), 1333(+), 173(-), 331(-), 818(-), 946(-),	411(+), 664(+), 1033(+), 1132(+), 1919(+), 1253(-), 1400(-),	796(+), 1168(-),	-	272(+), 1719(+), 1129(-), 1162(-),	267(+), 643(+), 663(+), 243(-), 490(-), 1515(-),	1232(+), 1015(-), 1060(-), 1354(-), 1502(-), 1525(-),	188(+), 942(+), 1731(+), 354(-), 505(-), 738(-), 1433(-),
BOXCPSAS1	-	-	-	-	1279(-),	731(+),	-	1921(+),	-	-	-	-	-	-	-	1917(+),	-	-	-	-	-	-	-	-	-	368(-),	1908(-),	-	-	-	1064(+), 1872(+),	1872(+),	-	-	-	-	-	-	-	-	-	-	-	1875(+),	-	-	-	-	-
BOXIINTPATPB	-	836(+), 873(+),	-	89(+), 1478(+), 1767(+),	894(-), 967(-),	652(+), 1261(+), 1622(+),	46(+), 1206(-),	686(-), 713(-),	-	-	-	772(-),	-	-	290(+), 1331(-), 1362(-), 1367(-),	220(+), 95(-), 1107(-),	86(+), 1381(-),	-	-	-	-	712(+), 777(+), 1946(-),	-	-	-	924(-), 1191(-),	204(+), 454(+),	752(+),	-	66(+), 269(+), 1173(+), 1181(-), 1503(-),	334(+),	182(-),	203(+), 390(-),	211(+),	1960(+), 1685(-),	1519(+),	277(+),	-	668(-), 1550(-),	272(-), 759(-),	1405(+),	-	-	-	1178(-),	1367(+),	-	1150(+),	-
BOXIIPCCHS	-	-	-	-	-	110(+), 374(+),	1745(-),	-	-	-	-	-	1812(-),	-	1000(-),	-	-	-	1883(-),	-	959(+), 1722(+),	-	-	-	-	51(+),	-	-	-	871(-),	-	662(-),	1608(+),	-	-	-	-	-	-	-	684(+), 1601(+), 628(-), 1539(-), 1893(-),	1620(+),	-	1247(-),	1377(+),	-	-	-	-
BOXLCOREDCPAL	620(+),	-	-	-	196(+), 226(+), 313(+), 1391(+), 1564(-),	820(+),	904(+),	-	918(+), 1294(-),	-	1562(-),	-	1843(-),	398(+), 847(-),	-	535(+),	-	1122(+), 1907(+),	191(-),	-	165(+), 1677(+),	1259(-),	1418(+), 389(-), 1265(-),	951(+), 992(-),	563(+), 1284(+),	489(+), 533(+),	463(-),	-	189(+), 303(+), 261(-),	999(+),	1048(+), 1943(+),	744(+), 1943(+),	1427(-),	345(+),	195(+), 257(+), 1839(+), 601(-),	939(+),	-	-	-	-	-	-	-	541(-),	1720(+),	-	1156(+),	300(+), 567(+),	-
BP5OSWX	-	1258(+),	-	-	1649(-),	-	-	-	-	-	-	-	-	-	1220(-),	-	-	-	-	-	-	-	626(+),	-	1612(-),	-	-	-	-	-	-	664(-),	-	-	1461(-),	-	-	-	-	-	682(+),	-	-	-	-	-	-	-	-
BS1EGCCR	249(-), 529(-),	614(+),	357(-), 1673(-),	-	-	-	-	-	-	-	582(+),	1598(+), 1924(+), 1847(-),	-	-	1919(+),	1337(-),	-	1895(-),	1195(+), 1424(+), 1667(+), 1968(-),	83(+),	277(-),	890(+),	485(-),	625(-),	551(-),	-	-	-	-	-	-	-	-	-	1744(+),	282(+), 1161(-), 1232(-),	-	1956(-), 1975(-),	532(-),	-	459(-),	-	1890(+),	1335(-), 1969(-),	485(-),	927(-),	-	-	615(+),
CAATBOX1	50(+), 418(+), 870(+), 1364(+), 111(-), 900(-), 996(-), 1023(-), 1097(-), 1108(-), 1260(-), 1312(-), 1617(-), 1972(-),	316(+), 452(+), 508(+), 565(+), 687(+), 1187(+), 1198(+), 1309(+), 1530(+), 1603(+), 1647(+), 1982(+), 106(-), 116(-), 151(-), 347(-), 354(-), 388(-), 468(-), 481(-), 896(-), 1302(-), 1311(-), 1370(-), 1388(-), 1605(-), 1984(-),	32(+), 48(+), 224(+), 655(+), 701(+), 1241(+), 1493(+), 1522(+), 1621(+), 1745(+), 388(-), 485(-), 553(-), 789(-), 988(-), 1129(-), 1133(-), 1185(-), 1329(-), 1395(-),	848(+), 985(+), 1218(+), 1251(+), 1305(+), 14(-), 42(-), 188(-), 293(-), 311(-), 458(-), 672(-), 1082(-), 1149(-), 1433(-), 1496(-), 1721(-),	358(+), 605(+), 804(+), 837(+), 883(+), 1045(+), 1430(+), 1577(+), 14(-), 136(-), 234(-), 253(-), 350(-), 665(-), 860(-), 1530(-), 1596(-), 1709(-), 1750(-), 1816(-),	420(+), 515(+), 571(+), 590(+), 780(+), 1440(+), 1527(+), 1548(+), 1655(+), 885(-), 924(-), 1025(-), 1179(-),	86(+), 1161(+), 1475(+), 15(-), 799(-), 936(-), 1217(-), 1252(-), 1332(-),	348(+), 601(+), 946(+), 1008(+), 1591(+), 1932(+), 40(-), 59(-), 85(-), 205(-), 697(-), 934(-), 1250(-), 1339(-), 1593(-), 1834(-), 1907(-),	485(+), 614(+), 746(+), 1043(+), 1106(+), 1157(+), 1357(+), 1466(+), 1576(+), 1632(+), 1799(+), 529(-), 825(-), 1162(-), 1248(-), 1427(-), 1585(-),	47(+), 69(+), 440(+), 721(+), 1083(+), 1336(+), 1373(+), 1481(+), 1505(+), 1667(+), 1709(+), 1749(+), 1779(+), 38(-), 216(-), 290(-), 328(-), 687(-), 739(-), 981(-), 992(-), 1174(-), 1421(-), 1711(-), 1738(-), 1761(-),	533(+), 1514(+), 1942(+), 420(-), 575(-), 1029(-), 1036(-), 1040(-), 1576(-), 1849(-),	410(+), 579(+), 697(+), 961(+), 1074(+), 1185(+), 1421(+), 1605(+), 257(-), 292(-), 438(-), 822(-), 1280(-), 1292(-), 1317(-), 1818(-),	44(+), 59(+), 93(+), 102(+), 166(+), 477(+), 661(+), 1357(+), 168(-), 211(-), 215(-), 255(-), 388(-), 1730(-), 1807(-),	107(+), 308(+), 493(+), 605(+), 618(+), 675(+), 719(+), 995(+), 1428(+), 1714(+), 1788(+), 288(-), 567(-), 919(-), 931(-), 1001(-), 1591(-), 1631(-),	63(+), 194(+), 374(+), 555(+), 973(+), 994(+), 1796(+), 22(-), 43(-), 401(-), 439(-), 461(-), 807(-), 884(-), 975(-), 1250(-), 1546(-), 1846(-),	128(+), 162(+), 243(+), 286(+), 334(+), 382(+), 575(+), 871(+), 913(+), 1135(+), 1159(+), 1165(+), 1229(+), 1301(+), 1393(+), 1454(+), 1594(+), 1812(+), 6(-), 46(-), 225(-), 661(-), 683(-), 828(-), 900(-), 1006(-), 1117(-), 1123(-), 1643(-),	24(+), 950(+), 1162(+), 1168(+), 1208(+), 1522(+), 26(-), 1027(-), 1287(-), 1499(-), 1873(-), 1905(-),	34(+), 192(+), 274(+), 589(+), 612(+), 628(+), 648(+), 753(+), 758(+), 868(+), 902(+), 920(+), 1062(+), 1527(+), 164(-), 251(-), 452(-), 459(-), 518(-), 531(-), 630(-), 1250(-),	219(+), 268(+), 304(+), 707(+), 736(+), 993(+), 113(-), 172(-), 207(-), 221(-), 470(-), 507(-), 517(-), 995(-), 1365(-),	22(+), 302(+), 320(+), 335(+), 630(+), 879(+), 897(+), 1140(+), 1151(+), 1536(+), 1551(+), 1569(+), 1872(+), 1995(+), 998(-), 1102(-), 1200(-), 1673(-), 1931(-),	327(+), 483(+), 993(+), 1038(+), 1045(+), 1103(+), 1173(+), 1264(+), 1346(+), 1476(+), 1666(+), 1692(+), 1900(+), 713(-), 804(-), 872(-), 876(-), 1040(-), 1047(-), 1059(-), 1297(-), 1372(-), 1419(-), 1656(-), 1816(-),	146(+), 176(+), 277(+), 403(+), 564(+), 621(+), 1683(+), 1726(+), 178(-), 357(-), 398(-), 443(-), 478(-), 509(-), 531(-), 1498(-), 1537(-), 1551(-),	1160(+), 1178(+), 1620(+), 5(-), 877(-), 1047(-), 1300(-), 1497(-), 1768(-), 1783(-), 1824(-),	674(+), 936(+), 1197(+), 1203(+), 1239(+), 1551(+), 1629(+), 1779(+), 474(-), 620(-), 1241(-), 1324(-), 1348(-), 1982(-),	677(+), 887(+), 898(+), 953(+), 1127(+), 1512(+), 1625(+), 1962(+), 434(-), 835(-), 1201(-), 1531(-), 1644(-),	44(+), 935(+), 1405(+), 1818(+), 876(-), 1270(-), 1621(-), 1758(-),	148(+), 202(+), 392(+), 441(+), 1189(+), 1371(+), 1592(+), 1669(+), 25(-), 85(-), 340(-), 499(-), 618(-), 803(-), 845(-), 886(-), 895(-), 1233(-), 1516(-), 1696(-),	226(+), 415(+), 430(+), 1262(+), 1365(+), 1456(+), 1653(+), 375(-), 538(-), 560(-), 586(-), 757(-), 784(-), 796(-), 915(-), 1009(-), 1044(-), 1271(-), 1275(-), 1307(-), 1367(-), 1797(-), 1845(-), 1878(-), 1977(-),	322(+), 613(+), 724(+), 756(+), 811(+), 1215(+), 1297(+), 1541(+), 1623(+), 1819(+), 222(-), 409(-), 471(-), 486(-), 543(-), 615(-), 838(-), 1051(-), 1428(-),	90(+), 180(+), 420(+), 717(+), 1245(+), 1287(+), 1413(+), 1474(+), 1516(+), 1792(+), 176(-), 182(-), 275(-), 490(-), 580(-), 1351(-), 1757(-),	120(+), 273(+), 497(+), 717(+), 744(+), 783(+), 911(+), 934(+), 1083(+), 1216(+), 1261(+), 1273(+), 1409(+), 1687(+), 208(-), 275(-), 529(-), 572(-), 719(-), 1280(-), 1336(-), 1487(-), 1812(-),	69(+), 155(+), 603(+), 607(+), 821(+), 839(+), 849(+), 892(+), 1306(+), 1408(+), 1505(+), 1521(+), 1798(+), 271(-), 572(-), 599(-), 623(-), 878(-), 907(-), 1376(-), 1429(-), 1442(-), 1507(-), 1523(-), 1542(-), 1609(-), 1815(-),	122(+), 218(+), 272(+), 334(+), 398(+), 548(+), 571(+), 641(+), 708(+), 891(+), 976(+), 1183(+), 1388(+), 1506(+), 1557(+), 32(-), 220(-), 400(-), 478(-), 625(-), 700(-), 874(-), 917(-), 1031(-), 1178(-), 1236(-), 1277(-), 1308(-), 1726(-),	2(+), 45(+), 53(+), 675(+), 735(+), 846(+), 907(+), 973(+), 1323(+), 1682(+), 4(-), 92(-), 621(-), 781(-), 967(-), 1011(-), 1061(-), 1621(-), 1684(-),	52(+), 146(+), 239(+), 746(+), 888(+), 962(+), 992(+), 1386(+), 1792(+), 1938(+), 54(-), 78(-), 241(-), 855(-), 994(-), 1254(-), 1260(-), 1345(-), 1439(-), 1505(-),	124(+), 263(+), 375(+), 866(+), 1511(+), 1836(+), 569(-), 827(-), 923(-), 1859(-),	14(+), 542(+), 650(+), 657(+), 664(+), 1163(+), 1282(+), 1497(+), 1533(+), 1625(+), 216(-), 1186(-), 1353(-),	184(+), 512(+), 1132(+), 1396(+), 1435(+), 677(-), 1194(-), 1209(-), 1735(-),	21(+), 25(+), 463(+), 486(+), 1421(+), 1491(+), 1798(+), 1802(+), 1909(+), 99(-), 564(-), 568(-), 653(-), 790(-), 901(-), 1132(-), 1417(-), 1683(-), 1900(-), 1952(-),	406(+), 440(+), 1395(+), 1724(+), 1855(+), 1978(+), 763(-), 1107(-), 1546(-), 1673(-), 1917(-), 1965(-),	175(+), 513(+), 797(+), 922(+), 1071(+), 1278(+), 1370(+), 1703(+), 136(-), 192(-), 1053(-),	208(+), 465(+), 745(+), 1390(+), 1720(+), 296(-), 377(-), 609(-), 837(-), 996(-), 1127(-), 1608(-),	40(+), 244(+), 1256(+), 1276(+), 1340(+), 361(-), 1040(-), 1193(-), 1278(-), 1782(-),	87(+), 176(+), 799(+), 1369(+), 1594(+), 1976(+), 297(-), 401(-), 440(-), 501(-), 657(-), 871(-), 1044(-), 1085(-), 1142(-), 1309(-), 1608(-), 1616(-), 1663(-),	1674(+), 1774(+), 1222(-), 1410(-), 1484(-), 1906(-),	795(+), 1065(+), 1119(+), 1417(+), 1483(+), 1558(+), 276(-), 445(-), 723(-), 761(-), 883(-), 1151(-), 1166(-), 1195(-), 1230(-), 1458(-), 1548(-), 1663(-), 1787(-),	273(+), 321(+), 347(+), 552(+), 1082(+), 1093(+), 1162(+), 1769(+), 85(-), 150(-), 323(-), 499(-), 514(-), 820(-), 1030(-), 1444(-), 1612(-), 1619(-),	263(+), 538(+), 589(+), 673(+), 706(+), 765(+), 858(+), 983(+), 1140(+), 1357(+), 363(-), 377(-), 410(-), 440(-), 693(-), 714(-), 914(-), 918(-), 1293(-), 1444(-), 1678(-), 1760(-),	357(+), 445(+), 1006(+), 1057(+), 1123(+), 1290(+), 1427(+), 1570(+), 1581(+), 1956(+), 1961(+), 1125(-), 1227(-), 1238(-), 1518(-),
CAATBOX2	-	-	-	-	1814(-),	-	-	-	-	-	-	-	-	-	-	-	-	-	-	-	-	-	-	-	-	-	-	-	-	-	-	-	-	-	-	-	-	-	-	-	-	-	-	-	-	-	-	-	-
CACGCAATGMGH3	-	-	-	-	-	-	-	-	-	-	-	-	-	-	-	-	-	-	172(-),	-	-	-	-	-	-	-	-	-	-	-	-	-	-	-	-	-	-	-	-	-	-	-	-	-	-	-	-	-	-
CACGTGMOTIF	-	-	890(+), 890(-),	179(+), 179(-),	-	412(+), 412(-),	434(+), 1791(+), 434(-), 1791(-),	-	-	-	-	-	1814(+), 1969(+), 1814(-), 1969(-),	-	1002(+), 1199(+), 1002(-), 1199(-),	-	-	-	-	-	1721(+), 1721(-),	1844(+), 1844(-),	-	-	-	50(+), 50(-),	-	100(+), 100(-),	-	236(+), 236(-),	-	-	-	-	392(+), 570(+), 1801(+), 392(-), 570(-), 1801(-),	27(+), 27(-),	294(+), 294(-),	612(+), 1899(+), 612(-), 1899(-),	-	-	630(+), 1308(+), 630(-), 1308(-),	-	-	-	-	-	-	-	-
CACTFTPPCA1	16(+), 54(+), 310(+), 575(+), 723(+), 889(+), 1290(+), 1567(+), 1583(+), 1625(+), 1638(+), 1686(+), 1825(+), 1860(+), 1913(+), 282(+), 551(+), 604(+), 614(+), 756(+), 909(+), 1171(+), 1537(+), 1573(+), 1828(+), 153(-), 671(-), 717(-), 744(-), 790(-), 1030(-), 1169(-), 1253(-), 1344(-), 1447(-), 1472(-), 1478(-), 1552(-), 1571(-), 1651(-),	80(+), 321(+), 538(+), 1107(+), 1788(+), 1797(+), 1826(+), 1871(+), 1918(+), 7(+), 243(+), 829(+), 918(+), 957(+), 1006(+), 1030(+), 1191(+), 1194(+), 1217(+), 124(-), 362(-), 582(-), 605(-), 677(-), 801(-), 893(-), 936(-), 955(-), 972(-), 983(-), 1088(-), 1317(-), 1423(-), 1436(-), 1448(-), 1704(-),	92(+), 1409(+), 606(+), 1388(+), 1446(+), 83(-), 143(-), 176(-), 187(-), 268(-), 586(-), 595(-), 631(-), 661(-), 689(-), 828(-), 906(-), 943(-), 1000(-), 1023(-), 1099(-), 1102(-), 1139(-), 1197(-), 1223(-), 1299(-), 1302(-), 1319(-), 1444(-), 1768(-), 1831(-),	192(+), 403(+), 883(+), 943(+), 1028(+), 1123(+), 1133(+), 440(+), 525(+), 630(+), 886(+), 960(+), 1004(+), 1209(+), 30(-), 156(-), 350(-), 637(-), 969(-), 998(-), 1207(-), 1378(-), 1463(-), 1524(-), 1549(-),	146(+), 440(+), 1523(+), 1719(+), 1793(+), 1868(+), 132(+), 397(+), 470(+), 528(+), 540(+), 641(+), 819(+), 1410(+), 1877(+), 238(-), 725(-), 732(-), 787(-), 813(-), 866(-), 909(-), 1000(-), 1164(-), 1174(-), 1229(-), 1238(-), 1246(-), 1373(-),	357(+), 735(+), 903(+), 930(+), 1291(+), 1296(+), 1567(+), 1680(+), 1989(+), 41(+), 84(+), 474(+), 603(+), 1140(+), 1342(+), 1683(+), 1686(+), 1698(+), 1701(+), 1829(+), 1950(+), 247(-), 636(-), 677(-), 754(-), 839(-), 915(-), 1277(-), 1477(-), 1598(-), 1922(-), 1927(-),	101(+), 590(+), 651(+), 877(+), 1000(+), 1057(+), 1321(+), 1420(+), 1585(+), 1741(+), 1754(+), 1989(+), 205(+), 382(+), 1075(+), 1328(+), 1378(+), 1470(+), 1492(+), 1678(+), 1819(+), 1950(+), 138(-), 165(-), 332(-), 510(-), 748(-), 1044(-), 1073(-), 1212(-), 1249(-), 1446(-), 1625(-), 1676(-), 1915(-), 1927(-),	796(+), 805(+), 1052(+), 1435(+), 1925(+), 343(+), 404(+), 718(+), 749(+), 866(+), 1428(+), 1500(+), 1820(+), 521(-), 555(-), 576(-), 613(-), 636(-), 747(-), 782(-), 864(-), 1191(-), 1209(-), 1426(-), 1518(-), 1565(-), 1672(-), 1705(-), 1728(-), 1895(-), 1984(-),	665(+), 740(+), 893(+), 950(+), 1094(+), 1128(+), 1374(+), 1591(+), 1831(+), 1880(+), 1918(+), 624(+), 670(+), 1098(+), 1190(+), 1231(+), 1625(+), 1678(+), 1911(+), 519(-), 553(-), 580(-), 650(-), 963(-), 1022(-), 1869(-),	183(+), 960(+), 985(+), 1186(+), 1463(+), 1671(+), 1786(+), 1888(+), 1913(+), 178(+), 311(+), 471(+), 510(+), 664(+), 1267(+), 1593(+), 1893(+), 163(-), 451(-), 490(-), 537(-), 760(-), 1052(-), 1509(-), 1633(-), 1742(-), 1827(-), 1877(-),	62(+), 67(+), 73(+), 144(+), 254(+), 351(+), 1423(+), 1463(+), 1580(+), 1616(+), 1751(+), 1789(+), 1982(+), 171(+), 176(+), 321(+), 408(+), 1189(+), 1217(+), 1633(+), 1643(+), 1646(+), 1746(+), 51(-), 120(-), 198(-), 633(-), 913(-), 941(-), 1526(-), 1639(-), 1864(-),	11(+), 250(+), 465(+), 482(+), 486(+), 557(+), 871(+), 1108(+), 1162(+), 471(+), 700(+), 923(+), 964(+), 998(+), 1360(+), 67(-), 99(-), 131(-), 201(-), 242(-), 528(-), 680(-), 971(-), 1205(-), 1273(-), 1451(-),	174(+), 288(+), 710(+), 1300(+), 1505(+), 1778(+), 1885(+), 430(+), 535(+), 1217(+), 125(-), 146(-), 252(-), 296(-), 607(-), 612(-), 748(-), 812(-), 841(-), 1087(-), 1215(-), 1221(-), 1230(-), 1286(-), 1428(-), 1460(-), 1474(-), 1486(-), 1637(-), 1822(-),	545(+), 559(+), 571(+), 776(+), 1014(+), 1129(+), 1157(+), 1181(+), 1596(+), 1669(+), 1799(+), 1394(+), 1802(+), 21(-), 527(-), 600(-), 631(-), 960(-), 1259(-), 1435(-), 1698(-), 1854(-),	198(+), 888(+), 1862(+), 4(+), 476(+), 714(+), 875(+), 1697(+), 189(-), 258(-), 387(-), 470(-), 494(-), 498(-), 538(-), 637(-), 738(-), 783(-), 800(-), 1268(-), 1514(-), 1669(-), 1903(-),	446(+), 642(+), 701(+), 755(+), 770(+), 813(+), 879(+), 1731(+), 1775(+), 1915(+), 1921(+), 1946(+), 41(+), 111(+), 322(+), 360(+), 648(+), 916(+), 979(+), 1291(+), 1801(+), 1856(+), 104(-), 608(-), 817(-), 839(-), 1402(-), 1540(-), 1551(-), 1651(-), 1677(-), 1712(-), 1740(-), 1900(-),	166(+), 652(+), 1080(+), 1475(+), 1705(+), 1722(+), 1727(+), 54(+), 257(+), 956(+), 1153(+), 1348(+), 1755(+), 65(-), 280(-), 340(-), 344(-), 410(-), 524(-), 924(-), 965(-), 1036(-), 1753(-), 1766(-), 1769(-), 1772(-),	634(+), 933(+), 968(+), 1015(+), 3(+), 15(+), 37(+), 351(+), 660(+), 13(-), 69(-), 72(-), 88(-), 133(-), 136(-), 319(-), 487(-), 816(-), 1092(-),	435(+), 573(+), 826(+), 1069(+), 1260(+), 1461(+), 1533(+), 276(+), 360(+), 400(+), 739(+), 1160(+), 252(-), 386(-), 420(-), 635(-), 644(-), 818(-), 949(-), 970(-), 1141(-), 1192(-), 1515(-), 1873(-),	861(+), 1073(+), 1807(+), 1814(+), 74(+), 328(+), 711(+), 846(+), 856(+), 866(+), 1143(+), 8(-), 72(-), 134(-), 813(-), 844(-), 1092(-), 1118(-), 1624(-),	56(+), 642(+), 784(+), 1408(+), 1958(+), 709(+), 947(+), 1165(+), 1251(+), 1254(+), 1461(+), 526(-), 649(-), 754(-), 923(-), 1063(-), 1288(-), 1480(-), 1483(-), 1786(-),	990(+), 1284(+), 1399(+), 1407(+), 1762(+), 71(+), 461(+), 625(+), 629(+), 767(+), 1114(+), 1417(+), 1511(+), 1514(+), 1528(+), 1574(+), 391(-), 581(-), 743(-), 1393(-), 1605(-), 1692(-), 1695(-), 1958(-),	328(+), 419(+), 656(+), 751(+), 1538(+), 1558(+), 1634(+), 659(+), 891(+), 1243(+), 1567(+), 1791(+), 22(-), 278(-), 584(-), 813(-), 961(-), 1000(-), 1008(-), 1028(-), 1088(-), 1248(-), 1259(-), 1262(-), 1275(-), 1317(-), 1640(-), 1711(-), 1748(-), 1800(-),	326(+), 501(+), 1547(+), 1761(+), 187(+), 246(+), 297(+), 843(+), 1049(+), 179(-), 696(-), 701(-), 711(-), 982(-), 1077(-), 1176(-), 1180(-), 1211(-), 1215(-), 1299(-), 1305(-), 1449(-), 1517(-), 1521(-), 1594(-), 1887(-),	589(+), 752(+), 1086(+), 1166(+), 1277(+), 1316(+), 1322(+), 1336(+), 1360(+), 1939(+), 487(+), 571(+), 725(+), 807(+), 852(+), 1430(+), 1749(+), 1824(+), 1837(+), 1860(+), 392(-), 602(-), 610(-), 705(-), 805(-), 929(-), 978(-), 1157(-), 1242(-), 1428(-), 1539(-), 1652(-), 1670(-),	151(+), 397(+), 601(+), 660(+), 1593(+), 1692(+), 1988(+), 639(+), 1293(+), 1461(+), 297(-), 300(-), 507(-), 510(-), 637(-), 970(-), 989(-), 1002(-), 1100(-), 1138(-), 1459(-), 1682(-), 1685(-), 1835(-), 1926(-),	79(+), 292(+), 481(+), 560(+), 875(+), 1019(+), 1312(+), 98(+), 264(+), 554(+), 684(+), 984(+), 1002(+), 1005(+), 1105(+), 1116(+), 1448(+), 1641(+), 1721(+), 114(-), 123(-), 237(-), 287(-), 304(-), 373(-), 376(-), 459(-), 680(-), 720(-), 915(-), 934(-), 949(-), 953(-), 976(-), 1101(-), 1114(-), 1284(-), 1297(-), 1412(-), 1433(-), 1442(-), 1484(-), 1500(-), 1513(-), 1530(-), 1533(-), 1782(-),	43(+), 1068(+), 1355(+), 1591(+), 1783(+), 46(+), 354(+), 402(+), 789(+), 865(+), 960(+), 1052(+), 1804(+), 1905(+), 1933(+), 8(-), 300(-), 332(-), 410(-), 610(-), 826(-), 829(-), 863(-), 974(-), 1176(-), 1179(-), 1220(-), 1672(-),	887(+), 1018(+), 1159(+), 1258(+), 1421(+), 330(+), 748(+), 1500(+), 1571(+), 1789(+), 1792(+), 1880(+), 1992(+), 226(-), 334(-), 393(-), 420(-), 647(-), 784(-), 915(-), 990(-), 1069(-), 1251(-), 1360(-), 1472(-), 1533(-), 1804(-), 1828(-),	55(+), 303(+), 371(+), 759(+), 1421(+), 1596(+), 1644(+), 1739(+), 1829(+), 1878(+), 164(+), 423(+), 533(+), 685(+), 959(+), 345(-), 598(-), 648(-), 660(-), 742(-), 993(-), 1019(-), 1161(-), 1212(-), 1219(-), 1252(-), 1368(-), 1549(-), 1635(-),	52(+), 101(+), 179(+), 471(+), 601(+), 1071(+), 1655(+), 1826(+), 6(+), 360(+), 366(+), 680(+), 1211(+), 1522(+), 10(-), 94(-), 139(-), 265(-), 268(-), 382(-), 428(-), 443(-), 534(-), 555(-), 558(-), 792(-), 837(-), 881(-), 1025(-), 1158(-), 1189(-), 1461(-), 1534(-), 1567(-), 1629(-), 1739(-), 1808(-), 1912(-), 1916(-), 1990(-),	243(+), 293(+), 426(+), 814(+), 967(+), 1123(+), 1204(+), 1264(+), 1362(+), 1397(+), 1627(+), 1656(+), 1826(+), 1876(+), 583(+), 807(+), 1090(+), 1103(+), 792(-), 926(-), 1176(-), 1339(-), 1383(-), 1515(-), 1672(-), 1741(-),	524(+), 748(+), 1296(+), 1551(+), 1593(+), 1634(+), 1670(+), 1858(+), 1994(+), 238(+), 304(+), 782(+), 801(+), 894(+), 1210(+), 1408(+), 1677(+), 1897(+), 28(-), 82(-), 424(-), 427(-), 738(-), 871(-), 904(-), 1040(-), 1224(-), 1274(-), 1438(-), 1443(-), 1502(-), 1516(-), 1575(-), 1756(-), 1807(-), 1874(-),	58(+), 334(+), 351(+), 455(+), 536(+), 629(+), 638(+), 1164(+), 1467(+), 1573(+), 1666(+), 1889(+), 1948(+), 358(+), 458(+), 670(+), 1089(+), 1119(+), 1330(+), 1350(+), 1373(+), 1422(+), 1491(+), 111(-), 356(-), 654(-), 1115(-), 1174(-), 1305(-), 1348(-), 1447(-), 1455(-), 1458(-), 1599(-), 1826(-),	494(+), 541(+), 1066(+), 231(+), 325(+), 351(+), 669(+), 1111(+), 1419(+), 1472(+), 1657(+), 30(-), 315(-), 400(-), 465(-), 591(-), 793(-), 830(-), 847(-), 1000(-), 1242(-), 1404(-), 1477(-), 1483(-), 1574(-), 1655(-), 1988(-),	137(+), 640(+), 815(+), 1247(+), 1692(+), 1765(+), 1852(+), 503(+), 1978(+), 400(-), 469(-), 581(-), 831(-), 1254(-), 1731(-), 1844(-), 1973(-),	80(+), 131(+), 388(+), 1342(+), 1405(+), 1723(+), 232(+), 1083(+), 1125(+), 1169(+), 1502(+), 1848(+), 1895(+), 108(-), 184(-), 190(-), 337(-), 519(-), 721(-), 933(-), 985(-), 1095(-), 1137(-), 1227(-), 1299(-), 1394(-), 1449(-), 1593(-), 1646(-), 1650(-), 1745(-), 1756(-), 1761(-), 1770(-), 1889(-),	310(+), 326(+), 333(+), 545(+), 711(+), 1221(+), 1260(+), 1798(+), 20(+), 23(+), 188(+), 409(+), 883(+), 1000(+), 1025(+), 1274(+), 1801(+), 1813(+), 2(-), 7(-), 10(-), 165(-), 364(-), 422(-), 761(-), 904(-), 944(-), 998(-), 1069(-), 1230(-), 1333(-), 1807(-),	232(+), 877(+), 1028(+), 1093(+), 71(+), 82(+), 85(+), 775(+), 1282(+), 1450(+), 1713(+), 1747(+), 1836(+), 242(-), 544(-), 941(-), 1518(-), 1637(-), 1640(-), 1654(-), 1673(-), 1711(-), 1767(-), 1813(-), 1852(-), 1862(-),	814(+), 1227(+), 1272(+), 1582(+), 1935(+), 804(+), 886(+), 1426(+), 1460(+), 1465(+), 1873(+), 63(-), 169(-), 175(-), 880(-), 914(-), 992(-), 1042(-), 1198(-), 1386(-), 1424(-), 1480(-), 1567(-),	552(+), 1741(+), 63(-), 224(-), 491(-), 1022(-), 1118(-), 1178(-), 1204(-), 1589(-), 1749(-), 1849(-), 1860(-),	86(+), 272(+), 334(+), 342(+), 1026(+), 1054(+), 1993(+), 418(+), 1166(+), 290(-), 402(-), 434(-), 439(-), 862(-), 1145(-), 1152(-), 1255(-), 1260(-), 1279(-), 1408(-), 1506(-), 1526(-), 1542(-),	1403(+), 1852(+), 1922(+), 265(+), 349(+), 1018(+), 1565(+), 1578(+), 1646(+), 180(-), 224(-), 1113(-), 1163(-), 1206(-), 1270(-), 1569(-), 1576(-), 1584(-), 1612(-), 1635(-), 1644(-), 1702(-), 1829(-), 1960(-),	785(+), 1327(+), 1341(+), 1715(+), 1765(+), 1964(+), 1995(+), 12(+), 55(+), 99(+), 302(+), 343(+), 417(+), 427(+), 883(+), 889(+), 1182(+), 10(-), 461(-), 905(-), 1026(-), 1120(-), 1203(-), 1239(-), 1393(-), 1696(-), 1848(-),	441(+), 517(+), 697(+), 758(+), 801(+), 905(+), 1263(+), 1285(+), 1451(+), 1473(+), 1609(+), 1663(+), 1699(+), 1072(+), 807(-), 1135(-), 1154(-), 1289(-), 1635(-), 1892(-),	1609(+), 1716(+), 1923(+), 1961(+), 1966(+), 207(+), 532(+), 604(+), 642(+), 791(+), 118(-), 184(-), 640(-), 651(-), 912(-), 1003(-), 1069(-), 1107(-), 1226(-), 1634(-), 1772(-), 1780(-),	62(+), 352(+), 388(+), 666(+), 704(+), 1194(+), 1255(+), 1693(+), 1898(+), 1930(+), 224(+), 262(+), 876(+), 887(+), 920(+), 947(+), 1002(+), 1047(+), 1761(+), 173(-), 260(-), 579(-), 793(-), 796(-), 807(-), 885(-), 1000(-), 1124(-), 1134(-), 1145(-), 1311(-), 1332(-), 1753(-),	19(+), 340(+), 557(+), 665(+), 824(+), 1252(+), 1572(+), 1794(+), 1912(+), 578(+), 678(+), 759(+), 902(+), 948(+), 1132(+), 1187(+), 1589(+), 250(-), 404(-), 494(-), 741(-), 879(-), 1051(-), 1073(-), 1119(-), 1263(-), 1371(-), 1686(-), 1803(-),	59(+), 252(+), 381(+), 633(+), 933(+), 1175(+), 1186(+), 1436(+), 511(+), 873(+), 1196(+), 1320(+), 1490(+), 1535(+), 263(-), 371(-), 486(-), 509(-), 664(-), 1051(-), 1273(-), 1318(-), 1373(-), 1395(-), 1488(-), 1612(-), 1622(-), 1633(-), 1902(-),
CANBNNAPA	-	1657(+),	144(-),	-	-	-	430(+), 1366(+), 1554(-), 1794(-),	62(-), 268(-),	702(+),	793(-),	-	1179(+),	284(+),	1048(-),	70(+), 658(-),	-	114(+), 648(+), 1675(+),	642(+), 1040(+),	578(-),	296(+), 1281(+),	544(+),	-	1552(+), 630(-), 1249(-),	1084(-),	1082(+),	1345(-),	-	1611(-),	991(-), 1147(-),	-	597(+), 1190(-),	342(+),	1547(+), 1630(+),	-	1181(+), 1227(+),	1005(+),	76(+), 243(+), 476(-),	-	911(-), 1308(-), 1641(-),	-	582(+), 1504(+), 1511(+), 1237(-),	1310(+), 1846(+), 863(-),	497(+), 1430(+), 430(-),	1989(+), 1034(-),	1893(-),	402(+),	-	1199(-),	-
CAREOSREP1	-	576(+), 1975(+), 621(-),	246(+),	514(-),	478(+),	842(-),	1619(-),	243(+), 1279(+), 826(-),	-	606(+), 1005(-),	1267(-), 1325(-),	340(-),	1612(+),	-	-	-	1073(+), 1144(+), 159(-), 1457(-),	1046(+),	1100(-),	563(-),	-	-	-	1834(-),	-	1841(+), 1846(+), 372(-),	-	-	1722(+), 667(-), 1267(-), 1657(-),	-	-	752(-),	154(+),	1245(-),	-	-	1957(-),	-	1772(-),	-	357(-), 1432(-),	956(-),	1990(+), 1670(-),	404(-),	-	-	931(+), 834(-),	169(+), 196(-), 273(-),	-
CARGATCONSENSUS	-	-	-	-	-	-	794(+), 794(-),	-	-	-	-	-	-	-	-	-	-	-	-	-	-	-	-	1676(+), 1676(-),	-	1948(+), 1948(-),	-	-	-	-	-	19(+), 19(-),	-	-	-	-	-	-	-	-	-	-	-	-	-	-	-	-	-
CARGCW8GAT	485(+), 485(-),	135(+), 182(+), 135(-), 182(-),	841(+), 841(-),	564(+), 721(+), 1396(+), 1682(+), 564(-), 721(-), 1396(-), 1682(-),	871(+), 1397(+), 1462(+), 871(-), 1397(-), 1462(-),	-	61(+), 622(+), 740(+), 61(-), 622(-), 740(-),	1294(+), 1406(+), 1901(+), 1294(-), 1406(-), 1901(-),	-	275(+), 770(+), 275(-), 770(-),	1718(+), 1718(-),	1047(+), 1311(+), 1047(-), 1311(-),	1586(+), 1586(-),	-	-	655(+), 1045(+), 1260(+), 1436(+), 655(-), 1045(-), 1260(-), 1436(-),	1421(+), 1421(-),	540(+), 540(-),	-	-	1960(+), 1960(-),	495(+), 495(-),	-	1203(+), 1465(+), 1602(+), 1203(-), 1465(-), 1602(-),	448(+), 1149(+), 448(-), 1149(-),	764(+), 764(-),	1669(+), 1669(-),	1806(+), 1806(-),	587(+), 1479(+), 587(-), 1479(-),	1183(+), 1183(-),	350(+), 544(+), 350(-), 544(-),	1587(+), 1798(+), 1587(-), 1798(-),	-	758(+), 875(+), 1005(+), 1039(+), 758(-), 875(-), 1005(-), 1039(-),	1764(+), 1764(-),	-	1685(+), 1685(-),	-	-	1256(+), 1256(-),	1817(+), 1817(-),	-	-	891(+), 1104(+), 891(-), 1104(-),	104(+), 1956(+), 104(-), 1956(-),	391(+), 1383(+), 1407(+), 391(-), 1383(-), 1407(-),	493(+), 493(-),	348(+), 599(+), 1599(+), 348(-), 599(-), 1599(-),	383(+), 1232(+), 1570(+), 383(-), 1232(-), 1570(-),
CARGNCAT	484(+), 484(-),	-	-	-	-	-	-	-	-	-	-	-	-	-	-	-	-	-	-	-	-	-	-	-	-	-	-	-	-	-	-	-	-	-	-	-	-	-	-	-	-	-	-	-	103(+), 103(-),	-	-	-	-
CATATGGMSAUR	-	-	-	875(+), 875(-),	-	14(+), 14(-),	1515(+), 1515(-),	1081(+), 1128(+), 1081(-), 1128(-),	-	782(+), 782(-),	1252(+), 1252(-),	-	-	1227(+), 1227(-),	-	-	663(+), 1223(+), 663(-), 1223(-),	-	-	556(+), 901(+), 556(-), 901(-),	-	1292(+), 1292(-),	-	-	1578(+), 1578(-),	-	-	285(+), 1471(+), 285(-), 1471(-),	-	-	-	563(+), 899(+), 563(-), 899(-),	939(+), 939(-),	-	-	-	1366(+), 1366(-),	986(+), 986(-),	-	-	-	-	-	43(+), 1077(+), 43(-), 1077(-),	1855(+), 1855(-),	1536(+), 1536(-),	651(+), 651(-),	-	-
CBFHV	1501(+), 1501(-),	1544(+),	-	-	19(+), 19(-), 1640(-),	143(+), 1914(+),	574(+), 1892(+), 372(+), 1483(+), 1803(+), 1315(-), 1483(-),	254(+),	1963(+),	690(+), 690(-),	-	1627(+), 1971(+), 1276(-),	-	227(+), 136(-), 227(-), 255(-),	1114(-),	1518(+), 1518(-),	753(-),	907(+),	-	1396(+), 1920(-),	233(+),	981(+), 830(+), 870(+), 919(+), 1093(+), 762(-), 830(-), 870(-), 1015(-),	833(+), 987(-),	829(+), 920(+), 1724(+), 1936(+), 920(-), 1936(-),	129(+), 637(+), 90(-), 637(-),	1379(+), 744(-), 1897(-),	577(+),	577(-), 1716(-),	1937(+), 1143(-), 1455(-), 1937(-),	-	-	323(+), 333(-),	1461(-),	487(-),	279(+), 1150(-),	258(+), 661(+), 661(-),	-	785(+), 1248(-),	-	1306(-),	1553(+), 465(+), 834(-), 1898(-),	1305(+),	423(+), 457(+), 229(+),	1733(+), 323(+), 323(-), 689(-),	555(+), 317(-), 418(-),	1976(+), 966(+), 966(-),	1720(+),	956(+),	657(+), 1749(+), 1792(+), 657(-), 925(-), 1970(-),
CCA1ATLHCB1	-	-	-	-	663(-),	-	605(-),	-	-	-	-	-	-	923(-),	-	-	-	-	-	-	-	-	-	-	-	-	-	-	-	-	-	1775(-),	-	771(+),	-	-	-	-	788(-),	-	-	-	-	109(-),	-	-	748(-),	-	965(-),
CCAATBOX1	49(+), 111(-), 1023(-), 1097(-), 1312(-),	507(+), 1186(+), 896(-),	47(+), 223(+), 700(+), 485(-), 553(-),	-	1044(+), 1429(+), 14(-), 136(-), 1530(-), 1709(-), 1816(-),	1526(+), 885(-),	1160(+), 799(-), 1217(-),	1590(+), 1931(+), 40(-), 1250(-),	1575(+), 529(-),	68(+), 1335(+), 1372(+), 1504(+), 290(-),	532(+), 1941(+), 420(-),	292(-), 1818(-),	43(+),	307(+), 604(+), 617(+), 674(+), 1787(+),	193(+), 972(+), 401(-), 1546(-),	574(+), 870(+), 46(-), 1643(-),	1521(+), 26(-), 1499(-), 1905(-),	191(+), 1526(+), 164(-), 251(-), 452(-), 459(-), 1250(-),	267(+), 992(+), 113(-), 221(-), 470(-), 517(-), 1365(-),	896(+), 1568(+), 1871(+),	992(+), 1044(+), 1172(+), 804(-), 876(-), 1047(-), 1656(-),	620(+), 443(-),	1177(+), 1047(-), 1783(-), 1824(-),	673(+), 935(+), 1202(+), 1628(+), 1778(+),	676(+), 952(+), 1961(+),	1817(+), 876(-), 1270(-), 1758(-),	201(+), 25(-), 340(-), 845(-), 1696(-),	414(+), 1364(+), 915(-), 1275(-),	321(+), 1540(+), 409(-), 471(-), 543(-), 838(-),	1791(+),	272(+), 275(-), 1336(-), 1487(-),	820(+), 838(+), 1407(+), 1504(+), 878(-), 907(-),	121(+), 547(+), 570(+), 640(+), 220(-), 400(-), 478(-), 917(-), 1178(-),	4(-),	991(+), 1385(+), 1791(+), 1937(+), 54(-), 1254(-), 1345(-),	123(+), 374(+), 865(+), 1510(+),	13(+), 649(+), 1353(-),	183(+), 677(-), 1209(-),	462(+), 485(+), 1683(-),	405(+), 1723(+), 1854(+), 763(-), 1673(-),	174(+), 512(+), 1277(+), 192(-), 1053(-),	744(+), 1719(+), 296(-),	1275(+),	175(+), 1368(+), 1975(+), 501(-), 1085(-), 1608(-), 1616(-),	1673(+),	1118(+), 1482(+), 1458(-), 1787(-),	320(+), 551(+), 1161(+), 1768(+), 514(-), 820(-),	262(+), 857(+), 1139(+), 363(-), 377(-), 410(-), 440(-), 1444(-),	1122(+), 1426(+), 1955(+), 1960(+),
CDA1ATCAB2	-	-	-	-	-	-	-	-	1345(-),	-	1410(+),	-	632(-),	-	-	-	1877(+),	-	-	-	1339(+),	-	341(+),	-	-	-	-	-	-	-	-	-	-	-	925(+),	-	-	-	-	-	-	-	937(-), 1077(-),	-	-	-	-	-	-
CELLCYCLESC	-	-	-	-	-	1689(-),	-	-	1286(-),	-	-	-	-	-	-	-	-	-	-	-	-	-	-	-	-	-	-	-	-	-	-	-	-	-	1235(+),	-	-	-	-	-	-	-	-	1409(-),	-	-	-	-	-
CEREGLUBOX1PSLEGA	-	-	-	-	-	-	-	-	652(+), 902(+), 989(-),	-	-	-	-	-	-	-	-	-	-	-	-	-	-	-	1646(+),	-	1507(+),	-	-	-	-	-	-	-	-	-	-	-	-	-	-	-	1406(+),	-	-	-	-	-	-
CEREGLUBOX2PSLEGA	-	-	-	-	-	-	-	-	-	-	-	-	-	-	645(-),	-	-	-	-	-	-	-	-	-	1674(-),	-	-	-	1954(+),	1496(+),	1478(-),	-	-	-	-	-	-	1983(+),	-	1771(-),	-	-	22(+),	379(-),	-	-	-	971(+),	-
CEREGLUBOX3PSLEGA	-	-	-	-	-	-	-	-	-	-	-	-	-	-	-	-	-	-	-	-	-	-	-	-	-	-	-	-	-	-	-	-	-	-	-	-	-	-	-	-	-	-	-	-	-	-	-	-	-
CGACGOSAMY3	448(+), 478(+), 1431(+), 1503(+), 1500(-), 1757(-), 1769(-),	1481(+), 1546(+), 1893(-),	858(+), 740(-), 1871(-), 1874(-),	301(+), 1453(+),	1667(-),	24(+), 49(+), 145(+), 1916(+), 1853(-), 1880(-),	576(+), 1525(+), 1550(+), 1838(+), 1894(+), 579(-), 990(-), 1314(-),	-	-	-	820(+), 825(+), 988(-),	348(+), 1198(+), 1538(+), 1658(+), 1973(+), 1193(-), 1994(-),	1861(+), 1080(-),	484(-), 1981(-),	1097(+), 901(-), 1300(-),	1520(+),	130(+), 701(+), 730(+), 752(-),	1306(+), 1617(+), 1114(-),	1210(+), 1624(-), 1731(-),	1446(-), 1508(-), 1858(-),	235(+), 238(-), 269(-),	832(+), 1020(+), 1462(+), 102(-), 761(-), 1031(-), 1633(-), 1939(-),	439(+), 550(+), 835(+), 516(-), 986(-), 1692(-),	1819(+), 1938(+), 1941(+), 919(-), 1809(-), 1935(-),	177(+), 441(+), 1563(+), 89(-), 212(-), 380(-), 636(-), 1027(-), 1868(-),	498(+), 1381(+), 1744(+), 1980(+), 233(-), 1896(-),	-	1727(+), 855(-),	1617(+),	803(+), 218(-), 987(-),	-	136(+), 325(+),	-	616(+),	1591(+),	229(-), 660(-),	564(+), 907(+), 1857(+), 1059(-),	684(+), 787(+), 1168(+), 1638(+), 1693(+), 1934(+), 1247(-), 1324(-), 1842(-),	920(+), 340(-), 523(-),	656(-),	467(+), 481(+), 947(+), 1684(+), 787(-), 926(-), 1649(-), 1775(-), 1897(-),	301(+), 633(+), 1307(+), 1618(+), 1274(-),	115(+), 1824(+), 529(-), 1743(-),	493(+), 1735(+), 1926(+), 680(-), 688(-),	557(+), 1630(+), 1780(+), 838(-), 1535(-),	968(+), 1263(-),	1363(+),	14(+), 138(-),	118(+), 659(+), 1806(+), 193(-), 237(-), 656(-), 1780(-),
CGCGBOXAT	-	1565(+), 1565(-),	1087(+), 1638(+), 1087(-), 1638(-),	170(+), 170(-),	-	26(+), 1870(+), 26(-), 1870(-),	665(+), 1527(+), 665(-), 1527(-),	139(+), 275(+), 139(-), 275(-),	535(+), 1842(+), 1989(+), 535(-), 1842(-), 1989(-),	615(+), 1989(+), 615(-), 1989(-),	472(+), 664(+), 1169(+), 1288(+), 1414(+), 611(+), 685(+), 802(+), 666(+), 676(+), 772(+), 774(+), 811(+), 813(+), 815(+), 952(+), 954(+), 956(+), 958(+), 960(+), 962(+), 985(+), 1085(+), 472(-), 664(-), 1169(-), 1288(-), 1414(-), 611(-), 685(-), 802(-), 666(-), 676(-), 772(-), 774(-), 811(-), 813(-), 815(-), 952(-), 954(-), 956(-), 958(-), 960(-), 962(-), 985(-), 1085(-),	1885(+), 1975(+), 1473(+), 1550(+), 1700(+), 1807(+), 1320(+), 1429(+), 1431(+), 1585(+), 1587(+), 1609(+), 1768(+), 1770(+), 1809(+), 1887(+), 1885(-), 1975(-), 1473(-), 1550(-), 1700(-), 1807(-), 1320(-), 1429(-), 1431(-), 1585(-), 1587(-), 1609(-), 1768(-), 1770(-), 1809(-), 1887(-),	1826(+), 1826(-),	-	1499(+), 1978(+), 1499(-), 1978(-),	1979(+), 1764(+), 1979(-), 1764(-),	732(+), 749(+), 1465(+), 757(+), 732(-), 749(-), 1465(-), 757(-),	1229(+), 1790(+), 1352(+), 1440(+), 1466(+), 1538(+), 1572(+), 1468(+), 1470(+), 1574(+), 1823(+), 1825(+), 1229(-), 1790(-), 1352(-), 1440(-), 1466(-), 1538(-), 1572(-), 1468(-), 1470(-), 1574(-), 1823(-), 1825(-),	1898(+), 1720(+), 1861(+), 1230(+), 1249(+), 1713(+), 1722(+), 1898(-), 1720(-), 1861(-), 1230(-), 1249(-), 1713(-), 1722(-),	1294(+), 1588(+), 1845(+), 1299(+), 1423(+), 1684(+), 1390(+), 1450(+), 1294(-), 1588(-), 1845(-), 1299(-), 1423(-), 1684(-), 1390(-), 1450(-),	284(+), 1209(+), 1434(+), 89(+), 15(+), 17(+), 19(+), 84(+), 1758(+), 284(-), 1209(-), 1434(-), 89(-), 15(-), 17(-), 19(-), 84(-), 1758(-),	758(+), 1028(+), 1043(+), 1184(+), 1893(+), 1186(+), 1188(+), 758(-), 1028(-), 1043(-), 1184(-), 1893(-), 1186(-), 1188(-),	256(+), 374(+), 667(+), 320(+), 573(+), 707(+), 1947(+), 322(+), 560(+), 639(+), 641(+), 643(+), 669(+), 709(+), 762(+), 256(-), 374(-), 667(-), 320(-), 573(-), 707(-), 1947(-), 322(-), 560(-), 639(-), 641(-), 643(-), 669(-), 709(-), 762(-),	394(+), 1747(+), 1821(+), 1852(+), 426(+), 646(+), 690(+), 738(+), 834(+), 1859(+), 1872(+), 1991(+), 396(+), 428(+), 430(+), 442(+), 1854(+), 394(-), 1747(-), 1821(-), 1852(-), 426(-), 646(-), 690(-), 738(-), 834(-), 1859(-), 1872(-), 1991(-), 396(-), 428(-), 430(-), 442(-), 1854(-),	658(+), 1918(+), 1662(+), 1920(+), 658(-), 1918(-), 1662(-), 1920(-),	181(+), 1031(+), 183(+), 230(+), 255(+), 257(+), 259(+), 261(+), 263(+), 265(+), 181(-), 1031(-), 183(-), 230(-), 255(-), 257(-), 259(-), 261(-), 263(-), 265(-),	1963(+), 1965(+), 1967(+), 1963(-), 1965(-), 1967(-),	1867(+), 1869(+), 1867(-), 1869(-),	67(+), 61(+), 115(+), 67(-), 61(-), 115(-),	-	-	-	1932(+), 1932(-),	1280(+), 1280(-),	1868(+), 1870(+), 1868(-), 1870(-),	1095(+), 1439(+), 984(+), 1040(+), 1209(+), 1471(+), 1441(+), 1443(+), 1473(+), 1475(+), 1095(-), 1439(-), 984(-), 1040(-), 1209(-), 1471(-), 1441(-), 1443(-), 1473(-), 1475(-),	437(+), 887(+), 1901(+), 364(+), 366(+), 383(+), 1425(+), 1427(+), 1903(+), 437(-), 887(-), 1901(-), 364(-), 366(-), 383(-), 1425(-), 1427(-), 1903(-),	1590(+), 1627(+), 1629(+), 1590(-), 1627(-), 1629(-),	966(+), 966(-),	600(+), 35(+), 202(+), 204(+), 602(+), 604(+), 600(-), 35(-), 202(-), 204(-), 602(-), 604(-),	652(+), 1714(+), 1725(+), 652(-), 1714(-), 1725(-),	593(+), 1611(+), 593(-), 1611(-),	546(+), 468(+), 802(+), 872(+), 1934(+), 546(-), 468(-), 802(-), 872(-), 1934(-),	315(+), 1932(+), 1958(+), 1723(+), 1725(+), 315(-), 1932(-), 1958(-), 1723(-), 1725(-),	566(+), 274(+), 598(+), 662(+), 812(+), 871(+), 566(-), 274(-), 598(-), 662(-), 812(-), 871(-),	573(+), 1260(+), 1316(+), 803(+), 1809(+), 1846(+), 573(-), 1260(-), 1316(-), 803(-), 1809(-), 1846(-),	1920(+), 1920(-),	29(+), 1927(+), 29(-), 1927(-),	1694(+), 1797(+), 607(+), 1694(-), 1797(-), 607(-),
CIACADIANLELHC	496(+), 1049(+),	1575(-),	-	1251(+), 609(-), 645(-), 1427(-), 1559(-), 1855(-),	664(-),	1440(+), 1205(-),	451(+),	616(-),	1732(+),	-	1942(+),	-	772(+), 1684(+),	1527(+), 1554(+), 1644(+), 1045(-), 1648(-),	-	343(+), 1937(+), 219(-),	-	619(+),	1081(+),	335(+),	1661(+), 1053(-),	-	444(+),	25(+), 236(-),	-	694(-),	1462(+), 1266(-), 1706(-),	1089(+), 1432(-),	806(+), 1045(-),	775(+), 1068(-),	-	1455(+),	1614(+), 1715(+), 1519(-),	533(+), 1840(+),	-	-	180(+),	-	-	406(+), 379(-), 1093(-), 1125(-),	115(+), 146(+),	810(-),	-	260(+), 1589(+),	-	270(-),	-	-	1006(+), 1956(+),
CMSRE1IBSPOA	-	1652(-),	-	-	1611(+),	-	1850(-),	286(+),	1666(-),	-	890(+),	1455(-),	-	-	-	-	690(+), 889(+),	-	-	1277(-), 1428(-),	-	-	-	1057(-),	-	-	-	-	-	-	-	1370(-),	-	-	-	-	707(-),	-	348(-),	-	-	-	-	-	-	-	-	-	673(+),
CPBCSPOR	-	39(+), 171(+), 222(+), 275(+), 408(+), 783(+), 791(+), 831(-),	871(+), 1377(+), 425(-),	-	875(+),	1306(-),	186(+), 195(+),	1871(+),	1223(+), 1144(-),	-	629(+), 1521(-),	299(-),	-	651(+),	-	-	1248(-), 1275(-),	-	1071(-),	667(-),	-	-	-	-	-	768(+), 1134(+),	1553(+), 1607(+),	774(+),	1065(+), 1071(+), 587(-), 1020(-),	1117(+), 254(-), 339(-),	410(+),	1291(+),	1285(-), 1845(-),	985(-), 1424(-),	321(-), 893(-), 967(-),	833(+), 748(-),	1642(+),	-	-	950(+),	49(-),	984(+),	1088(-),	-	-	-	-	321(+), 425(+), 313(-), 390(-),	16(+), 30(+), 383(-), 819(-), 1946(-),
CPRFPCCHS	-	-	-	-	-	-	-	-	-	-	-	-	-	-	-	-	-	-	-	-	-	-	-	-	-	-	-	-	-	-	-	-	-	-	-	-	-	-	-	-	-	-	-	-	-	-	-	-	-
CRTDREHVCBF2	1501(+), 1501(-),	-	-	-	19(+), 19(-),	-	1483(+), 1483(-),	-	-	690(+), 690(-),	-	-	-	227(+), 227(-),	-	1518(+), 1518(-),	-	-	-	-	-	830(+), 870(+), 830(-), 870(-),	-	920(+), 1936(+), 920(-), 1936(-),	637(+), 637(-),	-	-	-	1937(+), 1937(-),	-	-	-	-	-	-	661(+), 661(-),	-	-	-	-	-	-	-	323(+), 323(-),	-	966(+), 966(-),	-	-	657(+), 657(-),
CTRMCAMV35S	294(+), 1328(-), 1699(-), 1701(-), 1703(-), 1705(-), 1707(-), 1709(-), 1711(-), 1713(-), 1715(-), 1717(-), 1719(-), 1721(-), 1723(-), 1725(-), 1727(-), 1729(-), 1731(-),	-	1790(-), 1911(-),	-	-	-	-	-	-	-	-	-	-	-	-	-	-	-	-	1756(+),	-	-	-	-	-	1508(+), 1510(+), 1512(+), 1514(+), 1516(+), 1518(+), 1520(+), 1522(+), 1524(+), 1526(+), 1528(+), 1530(+), 1532(+), 1534(+), 1536(+), 1538(+), 1540(+), 1542(+), 1544(+), 1546(+), 1548(+), 1550(+), 1552(+), 1554(+), 1556(+), 1558(+), 1560(+), 1562(+), 1564(+), 1566(+), 1568(+), 1570(+),	624(+), 626(+), 628(+), 630(+), 632(+), 634(+), 645(+), 647(+), 649(+), 651(+), 653(+), 655(+), 657(+), 659(+), 661(+), 663(+), 665(+), 725(-), 1764(-),	-	-	-	-	-	-	-	-	-	-	-	-	-	-	1791(+), 1904(+), 1744(-), 1746(-),	-	-	-	-	-	-	-
CURECORECR	115(+), 550(+), 613(+), 745(+), 1031(+), 1170(+), 1465(+), 1572(+), 1959(+), 115(-), 550(-), 613(-), 745(-), 1031(-), 1170(-), 1465(-), 1572(-), 1959(-),	471(+), 917(+), 937(+), 956(+), 973(+), 1005(+), 1029(+), 1216(+), 1318(+), 471(-), 917(-), 937(-), 956(-), 973(-), 1005(-), 1029(-), 1216(-), 1318(-),	84(+), 177(+), 1344(+), 1429(+), 1445(+), 1461(+), 84(-), 177(-), 1344(-), 1429(-), 1445(-), 1461(-),	466(+), 717(+), 880(+), 940(+), 1208(+), 466(-), 717(-), 880(-), 940(-), 1208(-),	396(+), 469(+), 726(+), 744(+), 1239(+), 1374(+), 396(-), 469(-), 726(-), 744(-), 1239(-), 1374(-),	83(+), 108(+), 417(+), 541(+), 1068(+), 1341(+), 1415(+), 1531(+), 1697(+), 1996(+), 83(-), 108(-), 417(-), 541(-), 1068(-), 1341(-), 1415(-), 1531(-), 1697(-), 1996(-),	640(+), 1074(+), 1377(+), 1491(+), 1608(+), 1677(+), 1758(+), 1996(+), 640(-), 1074(-), 1377(-), 1491(-), 1608(-), 1677(-), 1758(-), 1996(-),	137(+), 342(+), 464(+), 748(+), 860(+), 865(+), 1057(+), 1276(+), 1427(+), 1623(+), 1729(+), 1819(+), 137(-), 342(-), 464(-), 748(-), 860(-), 865(-), 1057(-), 1276(-), 1427(-), 1623(-), 1729(-), 1819(-),	-	127(+), 538(+), 1706(+), 1731(+), 127(-), 538(-), 1706(-), 1731(-),	170(+), 914(+), 1642(+), 1783(+), 170(-), 914(-), 1642(-), 1783(-),	243(+), 470(+), 793(+), 243(-), 470(-), 793(-),	1216(+), 1222(+), 1226(+), 1600(+), 1618(+), 1216(-), 1222(-), 1226(-), 1600(-), 1618(-),	601(+), 1126(+), 1136(+), 1393(+), 1539(+), 1699(+), 1855(+), 601(-), 1126(-), 1136(-), 1393(-), 1539(-), 1699(-), 1855(-),	475(+), 561(+), 713(+), 1246(+), 475(-), 561(-), 713(-), 1246(-),	647(+), 1344(+), 1855(+), 647(-), 1344(-), 1855(-),	612(+), 698(+), 1006(+), 1612(+), 1754(+), 1800(+), 612(-), 698(-), 1006(-), 1612(-), 1754(-), 1800(-),	14(+), 659(+), 718(+), 14(-), 659(-), 718(-),	474(+), 1257(+), 1482(+), 474(-), 1257(-), 1482(-),	73(+), 135(+), 845(+), 1062(+), 73(-), 135(-), 845(-), 1062(-),	708(+), 1013(+), 1215(+), 1250(+), 1289(+), 708(-), 1013(-), 1215(-), 1250(-), 1289(-),	70(+), 534(+), 766(+), 1337(+), 1394(+), 1756(+), 70(-), 534(-), 766(-), 1337(-), 1394(-), 1756(-),	372(+), 609(+), 819(+), 839(+), 1145(+), 1463(+), 1654(+), 1689(+), 1790(+), 1801(+), 372(-), 609(-), 819(-), 839(-), 1145(-), 1463(-), 1654(-), 1689(-), 1790(-), 1801(-),	186(+), 245(+), 296(+), 1010(+), 1246(+), 186(-), 245(-), 296(-), 1010(-), 1246(-),	329(+), 352(+), 357(+), 393(+), 595(+), 793(+), 806(+), 851(+), 1124(+), 1158(+), 1291(+), 1402(+), 1429(+), 329(-), 352(-), 357(-), 393(-), 595(-), 793(-), 806(-), 851(-), 1124(-), 1158(-), 1291(-), 1402(-), 1429(-),	241(+), 301(+), 511(+), 525(+), 638(+), 841(+), 1139(+), 1460(+), 1836(+), 241(-), 301(-), 511(-), 525(-), 638(-), 841(-), 1139(-), 1460(-), 1836(-),	7(+), 13(+), 242(+), 263(+), 321(+), 344(+), 471(+), 527(+), 706(+), 764(+), 966(+), 1115(+), 1485(+), 7(-), 13(-), 242(-), 263(-), 321(-), 344(-), 471(-), 527(-), 706(-), 764(-), 966(-), 1115(-), 1485(-),	290(+), 411(+), 830(+), 864(+), 1244(+), 1255(+), 1838(+), 290(-), 411(-), 830(-), 864(-), 1244(-), 1255(-), 1838(-),	802(+), 1919(+), 802(-), 1919(-),	124(+), 1253(+), 1509(+), 124(-), 1253(-), 1509(-),	140(+), 359(+), 365(+), 429(+), 838(+), 1326(+), 1630(+), 1698(+), 140(-), 359(-), 365(-), 429(-), 838(-), 1326(-), 1630(-), 1698(-),	125(+), 358(+), 1282(+), 1701(+), 125(-), 358(-), 1282(-), 1701(-),	145(+), 237(+), 308(+), 567(+), 595(+), 792(+), 949(+), 1808(+), 145(-), 237(-), 308(-), 567(-), 595(-), 792(-), 949(-), 1808(-),	84(+), 219(+), 357(+), 840(+), 1064(+), 1306(+), 1329(+), 1349(+), 1372(+), 1421(+), 1646(+), 84(-), 219(-), 357(-), 840(-), 1064(-), 1306(-), 1329(-), 1349(-), 1372(-), 1421(-), 1646(-),	43(+), 575(+), 1405(+), 1606(+), 1656(+), 43(-), 575(-), 1405(-), 1606(-), 1656(-),	1825(+), 1831(+), 1982(+), 1825(-), 1831(-), 1982(-),	250(+), 258(+), 622(+), 894(+), 911(+), 934(+), 1082(+), 1168(+), 1594(+), 1982(+), 250(-), 258(-), 622(-), 894(-), 911(-), 934(-), 1082(-), 1168(-), 1594(-), 1982(-),	541(+), 999(+), 1808(+), 1812(+), 541(-), 999(-), 1808(-), 1812(-),	81(+), 243(+), 959(+), 1281(+), 1472(+), 1679(+), 1712(+), 1746(+), 1756(+), 1768(+), 81(-), 243(-), 959(-), 1281(-), 1472(-), 1679(-), 1712(-), 1746(-), 1756(-), 1768(-),	1425(+), 1739(+), 1928(+), 1425(-), 1739(-), 1928(-),	1179(+), 1179(-),	74(+), 143(+), 417(+), 440(+), 630(+), 1256(+), 1261(+), 1469(+), 1615(+), 74(-), 143(-), 417(-), 440(-), 630(-), 1256(-), 1261(-), 1469(-), 1615(-),	87(+), 264(+), 276(+), 344(+), 348(+), 739(+), 998(+), 1577(+), 1645(+), 87(-), 264(-), 276(-), 344(-), 348(-), 739(-), 998(-), 1577(-), 1645(-),	11(+), 740(+), 1612(+), 1626(+), 1697(+), 1936(+), 11(-), 740(-), 1612(-), 1626(-), 1697(-), 1936(-),	326(+), 540(+), 1766(+), 1851(+), 326(-), 540(-), 1766(-), 1851(-),	136(+), 641(+), 1258(+), 1635(+), 136(-), 641(-), 1258(-), 1635(-),	261(+), 808(+), 816(+), 824(+), 886(+), 946(+), 988(+), 1001(+), 1046(+), 1588(+), 1644(+), 1760(+), 261(-), 808(-), 816(-), 824(-), 886(-), 946(-), 988(-), 1001(-), 1046(-), 1588(-), 1644(-), 1760(-),	947(+), 947(-),	510(+), 1195(+), 1274(+), 1319(+), 1476(+), 1489(+), 1534(+), 510(-), 1195(-), 1274(-), 1319(-), 1476(-), 1489(-), 1534(-),
D3GMAUX28	-	-	-	-	-	-	-	-	-	-	-	-	-	-	-	-	-	-	-	-	-	-	-	-	-	-	-	-	-	-	-	-	-	-	-	-	-	-	-	-	-	-	-	-	-	-	-	-	-
D4GMAUX28	-	-	-	-	-	-	-	-	-	-	-	-	-	-	-	-	-	-	-	-	-	-	-	-	-	-	-	-	-	-	-	-	-	451(-),	-	-	-	-	-	-	-	-	-	-	-	-	-	-	-
Database	-	-	-	-	-	-	-	-	-	-	-	-	-	-	-	-	-	-	-	-	-	-	-	-	-	-	-	-	-	-	-	-	-	-	-	-	-	-	-	-	-	-	-	-	-	-	-	-	-
DOFCOREZM	129(+), 693(+), 742(+), 820(+), 1104(+), 1326(+), 1470(+), 1490(+), 1942(+), 306(-), 334(-), 485(-), 505(-), 659(-), 727(-), 732(-), 803(-), 1116(-), 1173(-), 1585(-), 1627(-), 1688(-), 1988(-),	522(+), 810(+), 843(+), 867(+), 878(+), 961(+), 1010(+), 1409(+), 1622(+), 1729(+), 1754(+), 1811(+), 1833(+), 135(-), 197(-), 263(-), 373(-), 502(-), 591(-), 774(-), 889(-), 932(-), 1165(-), 1207(-), 1232(-), 1666(-), 1857(-), 1948(-),	504(+), 808(+), 826(+), 1007(+), 1021(+), 1152(+), 1212(+), 1221(+), 1416(+), 1567(+), 1736(+), 1923(+), 77(-), 88(-), 513(-), 782(-), 882(-), 980(-), 1078(-), 1178(-), 1448(-), 1948(-), 1985(-),	28(+), 154(+), 223(+), 267(+), 348(+), 353(+), 480(+), 727(+), 767(+), 825(+), 1167(+), 1173(+), 1261(+), 1289(+), 1295(+), 1715(+), 1748(+), 1875(+), 60(-), 142(-), 245(-), 665(-), 962(-), 1006(-), 1157(-), 1183(-), 1211(-), 1284(-), 1596(-), 1620(-), 1627(-), 1841(-), 1859(-),	29(+), 277(+), 401(+), 474(+), 808(+), 864(+), 949(+), 1082(+), 1142(+), 1197(+), 1213(+), 1358(+), 1422(+), 1437(+), 1468(+), 1511(+), 464(-), 675(-), 844(-), 936(-), 964(-), 1052(-), 1160(-), 1384(-), 1560(-), 1721(-), 1859(-),	94(+), 156(+), 222(+), 383(+), 454(+), 693(+), 705(+), 870(+), 909(+), 1224(+), 1255(+), 1637(+), 1770(+), 72(-), 241(-), 523(-), 759(-), 1103(-), 1129(-), 1199(-), 1229(-), 1603(-), 1676(-), 1688(-),	67(+), 93(+), 127(+), 172(+), 267(+), 764(+), 1005(+), 1012(+), 1395(+), 1414(+), 1594(+), 1905(+), 103(-), 154(-), 478(-), 499(-), 740(-), 1104(-), 1140(-), 1465(-), 1573(-), 1680(-),	238(+), 332(+), 929(+), 1189(+), 1392(+), 1612(+), 1658(+), 195(-), 372(-), 406(-), 580(-), 597(-), 647(-), 653(-), 711(-), 853(-), 868(-), 1284(-), 1514(-), 1529(-), 1535(-), 1552(-), 1597(-), 1778(-), 1790(-), 1825(-), 1945(-),	517(+), 561(+), 656(+), 717(+), 731(+), 776(+), 897(+), 906(+), 1018(+), 1053(+), 1507(+), 1616(+), 672(-), 813(-), 833(-), 944(-), 973(-), 990(-), 1069(-), 1233(-), 1240(-), 1376(-), 1595(-),	97(+), 104(+), 170(+), 423(+), 1041(+), 1951(+), 201(-), 211(-), 345(-), 725(-), 881(-), 887(-), 962(-), 1013(-), 1396(-), 1754(-),	6(+), 213(+), 220(+), 299(+), 336(+), 553(+), 1230(+), 1441(+), 1445(+), 1471(+), 1569(+), 1878(+), 75(-), 241(-), 746(-), 837(-), 843(-), 868(-), 1131(-), 1300(-), 1335(-), 1425(-), 1454(-), 1535(-), 1627(-), 1695(-), 1791(-), 1919(-),	171(+), 222(+), 285(+), 688(+), 707(+), 741(+), 845(+), 914(+), 918(+), 1053(+), 1331(+), 1373(+), 1497(+), 1861(+), 1896(+), 252(-), 315(-), 565(-), 1063(-), 1115(-), 1440(-), 1668(-), 1741(-), 1760(-),	266(+), 323(+), 371(+), 451(+), 1076(+), 1112(+), 1137(+), 1551(+), 1834(+), 1938(+), 542(-), 1197(-), 1393(-), 1398(-), 1406(-), 1509(-), 1535(-), 1564(-), 1569(-), 1693(-), 1753(-),	292(+), 582(+), 629(+), 890(+), 1092(+), 1422(+), 1730(+), 65(-), 592(-), 813(-), 837(-), 1078(-), 1099(-), 1131(-), 1300(-), 1309(-), 1325(-), 1470(-), 1653(-), 1671(-),	220(+), 414(+), 515(+), 1582(+), 1930(+), 117(-), 446(-), 919(-), 988(-), 1031(-), 1308(-), 1537(-), 1801(-), 1868(-),	29(+), 296(+), 463(+), 1544(+), 1761(+), 1832(+), 1938(+), 11(-), 172(-), 197(-), 329(-), 523(-), 703(-), 751(-), 757(-), 785(-), 866(-), 960(-), 1025(-), 1094(-), 1101(-), 1211(-), 1375(-), 1463(-), 1706(-), 1789(-), 1824(-),	107(+), 304(+), 354(+), 604(+), 626(+), 922(+), 1088(+), 1114(+), 1339(+), 1353(+), 1427(+), 1638(+), 1682(+), 1925(+), 1962(+), 239(-), 1042(-), 1139(-), 1214(-), 1977(-),	131(+), 212(+), 324(+), 471(+), 478(+), 711(+), 771(+), 811(+), 1030(+), 1243(+), 1359(+), 1506(+), 1581(+), 1605(+), 83(-), 1069(-), 1082(-), 1725(-), 1864(-), 1902(-),	198(+), 478(+), 600(+), 716(+), 767(+), 1052(+), 1301(+), 1638(+), 1645(+), 163(-), 278(-), 458(-), 543(-), 585(-), 702(-), 942(-), 1031(-), 1612(-), 1924(-),	70(+), 132(+), 695(+), 793(+), 811(+), 933(+), 982(+), 220(-), 240(-), 382(-), 420(-), 472(-), 496(-), 572(-), 750(-), 853(-), 863(-),	816(+), 1189(+), 1487(+), 1546(+), 1622(+), 1635(+), 1642(+), 1966(+), 41(-), 304(-), 608(-), 615(-), 974(-), 1086(-), 1178(-), 1305(-), 1365(-), 1397(-), 1442(-), 1509(-), 1599(-), 1986(-),	61(+), 317(+), 322(+), 389(+), 538(+), 547(+), 717(+), 781(+), 1470(+), 1547(+), 1746(+), 495(-), 644(-), 769(-), 962(-), 1427(-), 1444(-), 1866(-),	57(+), 66(+), 336(+), 1006(+), 1086(+), 1337(+), 1835(+), 1035(-), 1100(-),	105(+), 232(+), 522(+), 528(+), 533(+), 709(+), 782(+), 988(+), 1154(+), 1174(+), 1209(+), 1223(+), 1291(+), 1430(+), 1447(+), 1559(+), 1612(+), 1616(+), 1644(+), 1667(+), 169(-), 211(-), 606(-), 743(-), 761(-), 1039(-), 1234(-), 1317(-), 1341(-), 1465(-), 1500(-), 1968(-),	11(+), 248(+), 495(+), 527(+), 762(+), 1248(+), 1520(+), 1537(+), 1633(+), 1650(+), 1788(+), 56(-), 117(-), 267(-), 279(-), 413(-), 573(-), 615(-), 631(-), 746(-), 854(-), 869(-), 1173(-), 1295(-), 1318(-), 1332(-), 1444(-), 1466(-), 1694(-),	968(+), 975(+), 1438(+), 1454(+), 1703(+), 1785(+), 1852(+), 594(-), 711(-), 788(-), 1224(-), 1303(-), 1595(-), 1644(-),	69(+), 168(+), 410(+), 573(+), 819(+), 823(+), 974(+), 1034(+), 1087(+), 1229(+), 1323(+), 1410(+), 1431(+), 1477(+), 1511(+), 1957(+), 49(-), 109(-), 437(-), 807(-), 839(-), 1062(-), 1069(-), 1075(-), 1205(-), 1270(-), 1598(-), 1718(-), 1723(-), 1874(-), 1925(-), 1953(-),	6(+), 298(+), 319(+), 324(+), 330(+), 574(+), 615(+), 882(+), 1073(+), 1302(+), 1443(+), 1452(+), 1812(+), 1883(+), 472(-), 649(-), 666(-), 1138(-), 1145(-), 1625(-),	202(+), 240(+), 316(+), 391(+), 913(+), 1508(+), 1807(+), 1826(+), 211(-), 251(-), 432(-), 500(-), 894(-), 930(-), 980(-), 1111(-), 1436(-), 1553(-),	320(+), 324(+), 767(+), 913(+), 1458(+), 1479(+), 1695(+), 1720(+), 1939(+), 1969(+), 119(-), 170(-), 207(-), 226(-), 330(-), 425(-), 439(-), 535(-), 551(-), 949(-), 1524(-), 1556(-), 1821(-),	74(+), 92(+), 131(+), 283(+), 420(+), 625(+), 673(+), 879(+), 1246(+), 1627(+), 1702(+), 1910(+), 212(-), 238(-), 255(-), 473(-), 544(-), 763(-), 774(-), 799(-), 820(-), 953(-), 1089(-), 1205(-), 1237(-), 1365(-), 1370(-), 1563(-), 1723(-), 1867(-), 1889(-),	59(+), 93(+), 544(+), 593(+), 1228(+), 1911(+), 178(-), 206(-), 245(-), 282(-), 298(-), 372(-), 479(-), 491(-), 855(-), 960(-), 1038(-), 1065(-), 1118(-), 1197(-), 1206(-), 1486(-), 1641(-), 1867(-),	171(+), 184(+), 214(+), 248(+), 506(+), 510(+), 585(+), 838(+), 902(+), 935(+), 1038(+), 1094(+), 1142(+), 1384(+), 1534(+), 1617(+), 1805(+), 1985(+), 464(-), 552(-), 754(-), 1315(-), 1595(-), 1679(-), 1750(-), 1836(-), 1989(-),	109(+), 125(+), 229(+), 281(+), 511(+), 930(+), 1049(+), 1101(+), 1299(+), 1334(+), 1377(+), 1741(+), 373(-), 979(-), 1156(-), 1493(-), 1575(-), 1583(-), 1592(-), 1689(-), 1937(-), 1960(-),	1118(+), 1240(+), 1367(+), 1393(+), 1449(+), 1490(+), 1500(+), 1521(+), 1583(+), 1639(+), 1780(+), 109(-), 176(-), 233(-), 418(-), 643(-), 705(-), 782(-), 902(-), 1008(-), 1113(-), 1318(-), 1828(-), 1852(-),	42(+), 116(+), 296(+), 321(+), 451(+), 535(+), 734(+), 898(+), 1340(+), 1462(+), 1600(+), 1640(+), 1874(+), 1994(+), 696(-), 908(-), 931(-), 1088(-), 1535(-), 1607(-), 1694(-), 1725(-), 1803(-),	104(+), 182(+), 238(+), 627(+), 1327(+), 1778(+), 1787(+), 1810(+), 325(-), 330(-), 399(-), 733(-), 859(-), 1020(-), 1725(-), 1832(-), 1836(-),	29(+), 303(+), 314(+), 698(+), 931(+), 948(+), 1018(+), 1175(+), 1331(+), 1440(+), 1451(+), 1551(+), 1766(+), 1918(+), 38(-), 551(-), 910(-), 1223(-),	203(+), 386(+), 428(+), 649(+), 824(+), 1245(+), 1360(+), 1590(+), 1658(+), 1818(+), 1850(+), 73(-), 442(-), 737(-), 747(-), 802(-), 835(-), 846(-), 1114(-),	285(+), 464(+), 1031(+), 1374(+), 1551(+), 1985(+), 112(-), 185(-), 294(-), 298(-), 303(-), 310(-), 359(-), 366(-), 417(-), 423(-), 475(-), 922(-), 1014(-), 1047(-), 1140(-), 1462(-), 1600(-), 1695(-), 1759(-), 1763(-), 1847(-), 1898(-), 1910(-), 1937(-),	14(+), 61(+), 128(+), 216(+), 1000(+), 1218(+), 1314(+), 1796(+), 1823(+), 1827(+), 1832(+), 1965(+), 918(-), 937(-), 1984(-),	288(+), 400(+), 427(+), 432(+), 493(+), 547(+), 884(+), 975(+), 1103(+), 1293(+), 1345(+), 1406(+), 1483(+), 1540(+), 1776(+), 9(-), 17(-), 249(-), 346(-), 420(-), 728(-), 1056(-), 1168(-), 1321(-), 1464(-), 1919(-),	59(+), 315(+), 329(+), 400(+), 748(+), 777(+), 960(+), 1410(+), 1446(+), 1556(+), 1574(+), 1730(+), 1808(+), 123(-), 163(-), 577(-), 967(-), 1453(-), 1510(-), 1616(-), 1677(-), 1685(-), 1695(-), 1913(-),	180(+), 608(+), 809(+), 897(+), 943(+), 1022(+), 1051(+), 1423(+), 1452(+), 1496(+), 1568(+), 1983(+), 362(-), 891(-), 947(-), 1091(-), 1097(-), 1273(-), 1279(-), 1767(-), 1784(-),	302(+), 382(+), 391(+), 1050(+), 1573(+), 104(-), 1131(-), 1370(-), 1695(-), 1740(-),	288(+), 413(+), 638(+), 986(+), 1371(+), 1429(+), 1563(+), 1586(+), 1597(+), 77(-), 209(-), 380(-), 547(-), 579(-), 595(-), 1443(-), 1736(-), 1804(-),	171(+), 290(+), 376(+), 557(+), 719(+), 957(+), 1188(+), 1219(+), 1383(+), 1560(+), 1571(+), 1743(+), 1776(+), 1780(+), 756(-), 765(-), 855(-), 941(-), 1049(-), 1064(-), 1243(-), 1521(-), 1871(-), 1925(-),	213(+), 354(+), 402(+), 643(+), 701(+), 795(+), 882(+), 1038(+), 1114(+), 1512(+), 1563(+), 1801(+), 218(-), 294(-), 307(-), 422(-), 651(-), 751(-), 805(-), 936(-), 1022(-), 1736(-), 1745(-), 1870(-), 1879(-),	515(+), 858(+), 1256(+), 1271(+), 1379(+), 1446(+), 1789(+), 572(-), 640(-), 773(-), 935(-), 1363(-), 1537(-), 1552(-),
DPBFCOREDCDC3	1920(+),	1559(+), 1917(+),	154(+), 156(+), 354(+), 889(+), 1085(+), 1575(-),	178(+), 684(-),	1475(+), 1522(+), 907(-), 1005(-), 1972(-),	412(-), 1991(-),	404(+), 433(+), 1369(+), 1791(-), 1991(-),	804(+), 1736(-),	705(+), 995(+), 708(-),	613(+), 1341(-),	391(+), 1261(+), 1263(+), 761(-),	605(+), 1234(+), 1830(+), 1944(+), 1271(-),	228(+), 735(+), 1439(+),	80(+), 159(+), 1701(+), 443(-), 445(-),	73(+), 611(+), 1631(+), 468(-), 655(-), 675(-), 1077(-),	445(+), 619(+), 812(+), 1152(+),	943(+), 1621(+), 1704(+), 1442(-),	683(+),	807(+), 1619(+), 575(-),	1965(-),	702(+), 1432(+), 1697(+), 1711(+), 1720(+),	900(+), 1339(+), 1398(+), 292(-), 1207(-), 1640(-),	750(+), 1633(+), 1841(+),	366(+), 577(+), 924(+),	4(+), 659(-),	1141(+), 1143(+), 1470(+), 1319(-), 1342(-), 1577(-),	346(+), 781(+), 1649(+), 100(-), 1812(-),	167(+), 1086(+), 1234(+), 1601(+), 78(-), 1054(-), 1604(-),	22(+), 1257(+), 1643(+), 116(-), 988(-), 1608(-),	1595(+), 1922(+), 1961(+), 596(-), 646(-), 1305(-),	380(-), 1321(-),	345(+), 1004(-),	367(-), 1925(-),	1032(+), 1163(+), 1603(+),	1232(+), 570(-),	479(+), 814(+), 1137(+), 1971(-),	1928(+),	1371(+), 653(-), 871(-), 902(-), 1096(-), 1939(-),	536(-), 1467(-),	396(+), 167(-),	305(+), 851(+), 1514(+), 1679(+),	97(+), 175(+), 333(+),	1127(+), 1861(+), 1874(+), 1111(-),	207(+), 1530(+), 1586(+), 1856(+), 316(-), 318(-), 1754(-),	1319(-), 1516(-), 1745(-),	740(+), 1856(+), 116(-), 238(-), 856(-), 1847(-),	-	-	83(+), 1046(+), 1692(+), 563(-), 1876(-),
DR5GMGH3	-	-	-	-	-	-	-	-	-	-	-	-	-	-	-	-	-	-	-	-	-	-	-	-	-	-	-	-	-	-	-	-	-	-	-	892(-),	-	-	-	-	-	-	-	-	-	-	-	-	-
DRE1COREZMRAB17	914(-),	-	-	-	-	-	-	-	1817(-),	667(-),	-	-	-	-	-	-	969(-),	-	-	-	131(-),	93(-),	-	1329(+),	-	-	-	-	-	-	1666(-),	-	-	-	-	-	-	-	601(-), 709(-), 881(-), 1542(-),	-	-	-	-	103(+), 1284(-),	-	498(-),	74(+), 204(+),	-	69(-),
DRE2COREZMRAB17	-	-	-	-	1640(-),	1914(+),	-	-	1963(+),	-	-	1627(+),	-	-	-	-	-	-	-	-	-	981(+), 762(-),	833(+),	829(+),	-	-	-	577(-),	1143(-),	-	-	323(+), 333(-),	-	487(-),	279(+), 1150(-),	258(+),	-	785(+),	-	-	1553(+),	-	-	1733(+), 689(-),	555(+), 418(-),	1976(+),	1720(+),	956(+),	1970(-),
DRECRTCOREAT	-	1544(+),	-	-	1640(-),	1914(+),	372(+), 1803(+), 1315(-),	-	1963(+),	-	-	1627(+),	-	136(-), 255(-),	-	-	753(-),	907(+),	-	-	233(+),	981(+), 919(+), 1093(+), 762(-), 1015(-),	833(+), 987(-),	829(+), 1724(+),	129(+),	1379(+), 1897(-),	-	577(-),	1143(-),	-	-	323(+), 333(-),	1461(-),	487(-),	279(+), 1150(-),	258(+),	-	785(+),	-	-	1553(+), 465(+), 834(-),	-	229(+),	1733(+), 689(-),	555(+), 317(-), 418(-),	1976(+),	1720(+),	956(+),	1749(+), 1792(+), 1970(-),
DREDR1ATRD29AB	-	-	-	-	-	-	-	-	-	-	-	-	-	-	-	-	-	-	-	-	-	-	-	-	-	-	-	-	-	-	-	-	-	-	-	-	-	-	-	-	-	-	-	-	-	-	-	-	-
E2F1OSPCNA	-	-	-	-	1860(-),	-	-	-	-	-	-	-	-	-	-	-	-	1354(+),	-	1797(-),	-	-	-	-	-	-	-	-	-	-	-	247(-),	-	-	-	-	-	-	-	280(+),	-	-	-	-	-	-	-	-	-
E2FANTRNR	-	-	-	-	1860(+),	-	-	-	-	-	-	-	-	-	-	-	-	1354(-),	-	1797(+),	-	-	-	-	-	-	-	-	-	-	-	247(+),	-	-	-	-	-	-	-	280(-),	-	-	-	-	-	-	-	-	-
E2FAT	-	-	-	-	1860(+),	-	-	-	-	-	-	-	-	-	-	-	-	-	-	-	-	-	-	-	-	-	-	-	-	-	-	247(+),	-	-	-	-	-	-	-	-	-	-	-	-	-	-	-	-	-
E2FBNTRNR	-	-	-	-	1723(-),	-	-	-	-	-	-	-	-	-	-	-	-	-	-	-	-	-	-	-	-	-	-	-	-	-	-	-	-	-	-	-	-	-	-	-	-	1861(-),	1550(+),	-	-	1805(-),	-	-	-
E2FCONSENSUS	414(-),	-	1608(-),	-	1723(+), 1860(+),	1889(-),	-	1033(+), 1862(-),	825(+), 1377(+), 481(-),	-	878(+), 747(+),	1326(-),	1829(-), 1121(-),	344(+), 1654(+),	1546(+), 1869(+),	-	299(-), 349(-), 1197(-),	1892(+), 1107(+), 1354(-), 1523(-), 1576(-),	732(-),	1884(+), 1931(+), 270(+), 1773(+), 1797(+),	1754(+), 866(-),	-	5(+), 1827(-),	607(+), 516(-), 680(-),	118(+), 192(-),	1305(+), 1401(-),	499(+),	-	-	1785(+), 1686(-),	-	271(+), 907(+), 247(+), 251(-),	-	4(+), 621(+),	1439(+), 1689(+), 1319(+), 1444(-), 1934(-), 1747(-),	923(+), 1929(+),	553(+),	677(+),	456(+), 659(+), 644(-),	451(-), 1024(-), 280(-),	877(+), 973(+), 1240(+),	1861(+), 1716(-),	868(+), 1797(-), 1550(-),	-	1643(+), 335(-), 57(-),	66(+), 1737(+), 1805(+), 1472(-),	1833(+),	-	573(+), 685(+), 748(-),
EBOXBNNAPA	210(+), 259(+), 584(+), 682(+), 877(+), 1034(+), 1251(+), 1594(+), 1662(+), 1796(+), 1921(+), 210(-), 259(-), 584(-), 682(-), 877(-), 1034(-), 1251(-), 1594(-), 1662(-), 1796(-), 1921(-),	419(+), 516(+), 911(+), 991(+), 1309(+), 1434(+), 1514(+), 1521(+), 1603(+), 1982(+), 419(-), 516(-), 911(-), 991(-), 1309(-), 1434(-), 1514(-), 1521(-), 1603(-), 1982(-),	441(+), 890(+), 918(+), 1286(+), 1477(+), 1487(+), 441(-), 890(-), 918(-), 1286(-), 1477(-), 1487(-),	83(+), 179(+), 875(+), 947(+), 1313(+), 83(-), 179(-), 875(-), 947(-), 1313(-),	116(+), 146(+), 290(+), 296(+), 544(+), 907(+), 998(+), 1836(+), 116(-), 146(-), 290(-), 296(-), 544(-), 907(-), 998(-), 1836(-),	14(+), 412(+), 620(+), 711(+), 828(+), 837(+), 1080(+), 1322(+), 1360(+), 1467(+), 1500(+), 14(-), 412(-), 620(-), 711(-), 828(-), 837(-), 1080(-), 1322(-), 1360(-), 1467(-), 1500(-),	434(+), 491(+), 524(+), 563(+), 1370(+), 1515(+), 1791(+), 1855(+), 1913(+), 434(-), 491(-), 524(-), 563(-), 1370(-), 1515(-), 1791(-), 1855(-), 1913(-),	217(+), 805(+), 970(+), 1081(+), 1128(+), 1558(+), 1591(+), 1893(+), 1995(+), 217(-), 805(-), 970(-), 1081(-), 1128(-), 1558(-), 1591(-), 1893(-), 1995(-),	547(+), 706(+), 708(+), 955(+), 1732(+), 1831(+), 547(-), 706(-), 708(-), 955(-), 1732(-), 1831(-),	60(+), 140(+), 183(+), 676(+), 782(+), 1292(+), 1341(+), 1539(+), 1709(+), 60(-), 140(-), 183(-), 676(-), 782(-), 1292(-), 1341(-), 1539(-), 1709(-),	761(+), 939(+), 1252(+), 1463(+), 1595(+), 1607(+), 1805(+), 761(-), 939(-), 1252(-), 1463(-), 1595(-), 1607(-), 1805(-),	1079(+), 1235(+), 1079(-), 1235(-),	20(+), 166(+), 174(+), 229(+), 350(+), 624(+), 736(+), 746(+), 895(+), 1125(+), 1166(+), 1440(+), 1539(+), 1621(+), 1716(+), 1814(+), 1867(+), 1969(+), 20(-), 166(-), 174(-), 229(-), 350(-), 624(-), 736(-), 746(-), 895(-), 1125(-), 1166(-), 1440(-), 1539(-), 1621(-), 1716(-), 1814(-), 1867(-), 1969(-),	8(+), 182(+), 205(+), 452(+), 713(+), 800(+), 1146(+), 1227(+), 8(-), 182(-), 205(-), 452(-), 713(-), 800(-), 1146(-), 1227(-),	198(+), 233(+), 485(+), 612(+), 614(+), 847(+), 973(+), 1002(+), 1084(+), 1199(+), 1407(+), 1430(+), 1667(+), 198(-), 233(-), 485(-), 612(-), 614(-), 847(-), 973(-), 1002(-), 1084(-), 1199(-), 1407(-), 1430(-), 1667(-),	207(+), 446(+), 620(+), 1072(+), 1279(+), 1953(+), 207(-), 446(-), 620(-), 1072(-), 1279(-), 1953(-),	16(+), 24(+), 522(+), 554(+), 663(+), 944(+), 1106(+), 1192(+), 1223(+), 1442(+), 1595(+), 1622(+), 1705(+), 16(-), 24(-), 522(-), 554(-), 663(-), 944(-), 1106(-), 1192(-), 1223(-), 1442(-), 1595(-), 1622(-), 1705(-),	152(+), 317(+), 628(+), 634(+), 684(+), 686(+), 1140(+), 1283(+), 1342(+), 1531(+), 152(-), 317(-), 628(-), 634(-), 684(-), 686(-), 1140(-), 1283(-), 1342(-), 1531(-),	219(+), 259(+), 330(+), 347(+), 493(+), 573(+), 592(+), 623(+), 651(+), 761(+), 816(+), 993(+), 1533(+), 1756(+), 1771(+), 219(-), 259(-), 330(-), 347(-), 493(-), 573(-), 592(-), 623(-), 651(-), 761(-), 816(-), 993(-), 1533(-), 1756(-), 1771(-),	556(+), 873(+), 901(+), 923(+), 1651(+), 556(-), 873(-), 901(-), 923(-), 1651(-),	366(+), 461(+), 552(+), 642(+), 703(+), 784(+), 1008(+), 1016(+), 1038(+), 1045(+), 1721(+), 1735(+), 366(-), 461(-), 552(-), 642(-), 703(-), 784(-), 1008(-), 1016(-), 1038(-), 1045(-), 1721(-), 1735(-),	176(+), 211(+), 292(+), 990(+), 1284(+), 1292(+), 1603(+), 1844(+), 176(-), 211(-), 292(-), 990(-), 1284(-), 1292(-), 1603(-), 1844(-),	214(+), 295(+), 619(+), 1018(+), 1634(+), 214(-), 295(-), 619(-), 1018(-), 1634(-),	117(+), 162(+), 571(+), 1239(+), 1787(+), 117(-), 162(-), 571(-), 1239(-), 1787(-),	519(+), 1038(+), 1578(+), 1798(+), 1931(+), 519(-), 1038(-), 1578(-), 1798(-), 1931(-),	50(+), 250(+), 566(+), 1176(+), 1178(+), 1319(+), 1334(+), 1714(+), 1904(+), 50(-), 250(-), 566(-), 1176(-), 1178(-), 1319(-), 1334(-), 1714(-), 1904(-),	285(+), 312(+), 347(+), 592(+), 738(+), 782(+), 875(+), 922(+), 1282(+), 1650(+), 1812(+), 285(-), 312(-), 347(-), 592(-), 738(-), 782(-), 875(-), 922(-), 1282(-), 1650(-), 1812(-),	100(+), 149(+), 168(+), 207(+), 285(+), 369(+), 482(+), 608(+), 687(+), 1016(+), 1343(+), 1365(+), 1387(+), 1461(+), 1471(+), 1602(+), 1604(+), 1670(+), 1706(+), 1783(+), 100(-), 149(-), 168(-), 207(-), 285(-), 369(-), 482(-), 608(-), 687(-), 1016(-), 1343(-), 1365(-), 1387(-), 1461(-), 1471(-), 1602(-), 1604(-), 1670(-), 1706(-), 1783(-),	402(+), 477(+), 536(+), 605(+), 613(+), 761(+), 832(+), 1132(+), 1524(+), 1644(+), 402(-), 477(-), 536(-), 605(-), 613(-), 761(-), 832(-), 1132(-), 1524(-), 1644(-),	149(+), 180(+), 236(+), 460(+), 473(+), 707(+), 830(+), 897(+), 1017(+), 1024(+), 1123(+), 1305(+), 1605(+), 1962(+), 149(-), 180(-), 236(-), 460(-), 473(-), 707(-), 830(-), 897(-), 1017(-), 1024(-), 1123(-), 1305(-), 1605(-), 1962(-),	273(+), 371(+), 380(+), 717(+), 1315(+), 1321(+), 1532(+), 1717(+), 1950(+), 273(-), 371(-), 380(-), 717(-), 1315(-), 1321(-), 1532(-), 1717(-), 1950(-),	352(+), 563(+), 899(+), 919(+), 941(+), 967(+), 976(+), 1271(+), 1505(+), 1521(+), 1989(+), 352(-), 563(-), 899(-), 919(-), 941(-), 967(-), 976(-), 1271(-), 1505(-), 1521(-), 1989(-),	42(+), 218(+), 398(+), 939(+), 1045(+), 1098(+), 1250(+), 1261(+), 1365(+), 1697(+), 42(-), 218(-), 398(-), 939(-), 1045(-), 1098(-), 1250(-), 1261(-), 1365(-), 1697(-),	2(+), 190(+), 269(+), 407(+), 425(+), 462(+), 550(+), 697(+), 868(+), 1033(+), 1164(+), 1510(+), 1553(+), 1682(+), 1840(+), 1853(+), 1866(+), 2(-), 190(-), 269(-), 407(-), 425(-), 462(-), 550(-), 697(-), 868(-), 1033(-), 1164(-), 1510(-), 1553(-), 1682(-), 1840(-), 1853(-), 1866(-),	52(+), 239(+), 392(+), 570(+), 992(+), 1018(+), 1031(+), 1049(+), 1633(+), 1801(+), 52(-), 239(-), 392(-), 570(-), 992(-), 1018(-), 1031(-), 1049(-), 1633(-), 1801(-),	27(+), 109(+), 331(+), 480(+), 489(+), 613(+), 1863(+), 27(-), 109(-), 331(-), 480(-), 489(-), 613(-), 1863(-),	203(+), 253(+), 294(+), 743(+), 1109(+), 1366(+), 1447(+), 203(-), 253(-), 294(-), 743(-), 1109(-), 1366(-), 1447(-),	248(+), 368(+), 516(+), 545(+), 612(+), 631(+), 770(+), 902(+), 942(+), 986(+), 1140(+), 1379(+), 1899(+), 248(-), 368(-), 516(-), 545(-), 612(-), 631(-), 770(-), 902(-), 942(-), 986(-), 1140(-), 1379(-), 1899(-),	57(+), 1122(+), 1294(+), 1393(+), 1401(+), 57(-), 1122(-), 1294(-), 1393(-), 1401(-),	399(+), 1062(+), 1097(+), 1470(+), 399(-), 1062(-), 1097(-), 1470(-),	252(+), 306(+), 329(+), 341(+), 630(+), 733(+), 852(+), 952(+), 1308(+), 1375(+), 1741(+), 1928(+), 252(-), 306(-), 329(-), 341(-), 630(-), 733(-), 852(-), 952(-), 1308(-), 1375(-), 1741(-), 1928(-),	412(+), 756(+), 942(+), 963(+), 1143(+), 1641(+), 1652(+), 1724(+), 1823(+), 1830(+), 412(-), 756(-), 942(-), 963(-), 1143(-), 1641(-), 1652(-), 1724(-), 1823(-), 1830(-),	53(+), 208(+), 667(+), 892(+), 927(+), 1065(+), 1111(+), 1128(+), 1199(+), 1276(+), 1539(+), 1545(+), 53(-), 208(-), 667(-), 892(-), 927(-), 1065(-), 1111(-), 1128(-), 1199(-), 1276(-), 1539(-), 1545(-),	43(+), 517(+), 1009(+), 1077(+), 1391(+), 1427(+), 1466(+), 1468(+), 1879(+), 43(-), 517(-), 1009(-), 1077(-), 1391(-), 1427(-), 1466(-), 1468(-), 1879(-),	43(+), 1079(+), 1473(+), 1609(+), 1745(+), 1855(+), 43(-), 1079(-), 1473(-), 1609(-), 1745(-), 1855(-),	152(+), 296(+), 348(+), 358(+), 741(+), 1330(+), 1349(+), 1536(+), 1652(+), 1795(+), 152(-), 296(-), 348(-), 358(-), 741(-), 1330(-), 1349(-), 1536(-), 1652(-), 1795(-),	321(+), 352(+), 508(+), 651(+), 1317(+), 1673(+), 1814(+), 1848(+), 1882(+), 321(-), 352(-), 508(-), 651(-), 1317(-), 1673(-), 1814(-), 1848(-), 1882(-),	37(+), 723(+), 1056(+), 1485(+), 1856(+), 1896(+), 37(-), 723(-), 1056(-), 1485(-), 1856(-), 1896(-),	752(+), 1123(+), 1862(+), 1876(+), 752(-), 1123(-), 1862(-), 1876(-),
EECCRCAH1	1(-),	621(+), 1993(+), 315(-), 564(-), 606(-),	411(+), 1757(-),	186(+), 53(-), 1732(-),	477(-), 1085(-), 1154(-),	1480(+), 1846(-),	375(+), 1500(+), 386(-), 942(-),	1313(+), 242(-), 324(-),	1717(+), 1697(-),	591(+), 798(-), 1053(-), 1113(-),	831(+), 1325(+), 649(-),	1392(+), 1330(-),	1191(+), 391(-), 1173(-),	1812(-),	155(+), 1785(+), 1594(-), 1795(-), 1820(-),	223(+), 394(+), 1077(+), 1573(+), 1704(+), 1593(-),	197(+), 413(+), 1025(+), 1295(+), 1829(+),	1785(+), 429(-),	205(+),	647(+), 891(+), 1052(+), 1771(+), 878(-), 1698(-),	401(+), 844(+), 1660(-),	83(+), 984(+), 1438(+),	728(+),	236(+), 1433(+),	403(+),	560(+), 1328(+),	497(+), 822(-), 1337(-), 1914(-),	1324(-),	280(+), 785(-), 1513(-),	493(+), 578(+), 1550(-),	1448(+), 1780(+), 1799(+), 665(-), 868(-), 1570(-),	13(+), 720(+), 752(+), 1808(+),	1768(+), 1816(+), 333(-), 484(-), 1642(-),	591(+),	337(+), 1221(-),	178(+), 1926(-),	722(-), 1790(-),	559(+), 670(+), 811(+), 1145(+), 1287(+), 606(-),	454(+), 1135(+), 1991(+), 681(-),	379(+), 391(+), 1718(+), 1803(+), 741(-),	1302(+), 1369(-),	923(+), 1004(+), 1093(+), 188(-), 305(-), 598(-), 911(-),	1476(+), 1209(-),	404(+), 839(+), 1307(+), 1437(+), 20(-),	283(+), 360(+), 1547(+),	626(+), 143(-), 371(-), 561(-),	148(+), 1230(+), 1278(+), 1610(+), 604(-), 1972(-),	810(+), 1767(+), 168(-), 381(-), 1976(-),	1017(-),
ELRECOREPCRP1	867(-),	948(+),	389(+), 1396(+), 1557(+), 29(-),	616(+), 1199(+), 1434(+), 1982(-),	1714(+),	1089(-),	1068(-),	-	-	1430(-),	795(+), 1703(+),	407(-), 1602(-),	-	490(-), 908(-),	-	75(+), 87(+), 910(-),	-	-	-	-	575(+),	47(+), 1489(+),	978(-),	475(+), 621(+), 341(-), 1847(-),	318(+),	-	-	1381(+), 521(-),	-	379(+), 796(-),	683(+),	-	-	465(+), 1193(-),	-	165(-),	571(+), 533(-), 539(-), 1783(-),	1538(+),	-	-	-	484(-), 753(-), 1536(-),	-	91(-),	-	-	1166(+),	800(+),	-
EMBP1TAEM	-	-	-	-	-	-	-	-	-	-	-	-	1812(-),	-	1000(-),	-	-	-	-	-	1721(+),	-	-	-	-	50(+),	-	-	-	-	-	-	-	-	-	-	-	-	-	-	628(-),	-	-	-	-	-	-	-	-
EMHVCHORD	-	-	-	-	-	-	1679(-),	-	-	-	-	-	-	-	-	-	-	-	-	-	-	-	-	1233(-),	-	-	-	-	-	534(-),	-	-	-	-	-	-	-	-	-	-	-	1055(-),	-	-	-	-	-	-	-
ERELEE4	-	-	-	-	367(-), 1403(-),	-	1112(+),	1174(-),	-	800(+), 1165(+), 1320(+), 443(-),	-	761(+),	1758(+),	-	-	1074(-),	1326(+),	-	1935(+),	-	-	-	-	-	426(-),	-	840(-),	736(-),	-	-	667(+),	88(+),	-	-	921(+),	-	-	-	1973(+),	1911(-),	-	894(+),	-	-	-	325(+),	-	709(-), 807(-),	-
EVENINGAT	498(+),	-	-	-	-	-	-	-	-	-	-	-	-	-	-	-	-	-	-	-	-	238(+),	-	-	250(-),	-	1356(+), 1128(-),	-	-	1083(+),	-	-	-	-	-	-	-	-	-	-	-	-	-	-	-	251(+),	-	-	-
GADOWNAT	-	-	888(-),	-	-	-	1610(+), 1806(-),	-	-	-	133(+),	-	-	-	-	-	-	-	-	-	-	-	-	-	-	-	-	-	-	-	-	1257(-),	-	-	-	-	-	-	-	-	-	-	-	-	-	-	-	-	-
GAGA8HVBKN3	1700(+), 1702(+), 1704(+), 1706(+), 1708(+), 1710(+), 1712(+), 1714(+), 1716(+), 1718(+), 1720(+), 1722(+), 1724(+),	-	-	-	-	-	-	-	-	-	-	-	-	-	-	-	-	-	-	-	-	-	-	-	-	1508(-), 1510(-), 1512(-), 1514(-), 1516(-), 1518(-), 1520(-), 1522(-), 1524(-), 1526(-), 1528(-), 1530(-), 1532(-), 1534(-), 1536(-), 1538(-), 1540(-), 1542(-), 1544(-), 1546(-), 1548(-), 1550(-), 1552(-), 1554(-), 1556(-), 1558(-), 1560(-), 1562(-), 1564(-),	624(-), 626(-), 645(-), 647(-), 649(-), 651(-), 653(-), 655(-), 657(-),	-	-	-	-	-	-	-	-	-	-	-	-	-	-	-	-	-	-	-	-	-	-
GAGAGMGSA1	1700(+), 1702(+), 1704(+), 1706(+), 1708(+), 1710(+), 1712(+), 1714(+), 1716(+), 1718(+), 1720(+), 1722(+),	-	-	-	-	-	-	-	-	-	-	-	-	-	-	-	-	-	-	-	-	-	-	-	-	1508(-), 1510(-), 1512(-), 1514(-), 1516(-), 1518(-), 1520(-), 1522(-), 1524(-), 1526(-), 1528(-), 1530(-), 1532(-), 1534(-), 1536(-), 1538(-), 1540(-), 1542(-), 1544(-), 1546(-), 1548(-), 1550(-), 1552(-), 1554(-), 1556(-), 1558(-), 1560(-), 1562(-),	624(-), 645(-), 647(-), 649(-), 651(-), 653(-), 655(-),	-	-	-	-	-	-	-	-	-	-	-	-	-	-	-	-	-	-	-	-	-	-
GARE1OSREP1	-	-	-	-	-	-	-	530(-),	-	-	-	-	379(-),	-	10(-),	578(-),	-	-	-	-	-	-	-	-	-	-	-	-	-	-	-	-	13(-),	-	-	-	-	-	812(-), 1218(-),	-	-	-	-	-	-	-	1544(-),	-	-
GARE2OSREP1	1064(-),	-	-	-	713(+),	-	-	-	-	1278(-),	-	-	-	-	-	-	-	-	-	-	-	-	-	1026(+),	-	-	-	-	-	-	-	-	-	253(-),	-	-	-	-	1615(+),	-	-	-	-	-	-	-	-	-	-
GAREAT	-	110(+),	236(+), 1225(+), 937(-), 1065(-), 1265(-),	-	-	-	-	1262(-),	788(-),	-	-	-	743(+),	-	-	1934(+), 1880(-),	-	-	-	-	-	701(+), 877(+),	-	1149(+),	-	-	-	-	1134(-),	316(+),	523(-),	-	-	160(+),	662(+), 1178(+),	-	-	208(+), 525(+),	-	-	-	-	-	363(-),	-	-	739(-),	-	-
GATABOX	1027(+), 1039(+), 1127(+), 1188(+), 221(-), 278(-), 502(-), 678(-), 712(-), 886(-), 905(-), 983(-), 1055(-), 1418(-), 1588(-),	820(+), 1373(+), 741(-), 1279(-), 1381(-), 1686(-),	162(+), 308(+), 467(+), 558(+), 564(+), 604(+), 1203(+), 1316(+), 1847(+), 1896(+), 310(-), 915(-), 984(-), 1111(-), 1181(-), 1311(-), 1953(-),	88(+), 199(+), 204(+), 432(+), 461(+), 523(+), 645(+), 669(+), 700(+), 1188(+), 1278(+), 1332(+), 1499(+), 1559(+), 994(-), 1113(-), 1706(-), 1894(-),	79(+), 140(+), 347(+), 526(+), 975(+), 703(-), 720(-), 868(-), 995(-), 1166(-),	813(+), 855(+), 873(+), 1074(+), 1113(+), 1260(+), 1827(+), 32(-), 554(-), 1861(-),	240(+), 557(+), 679(+), 788(+), 1259(+), 1266(+), 1450(+), 1702(+), 351(-), 823(-), 1063(-), 1308(-), 1351(-), 1533(-),	385(+), 513(+), 921(+), 950(+), 1090(+), 515(-), 650(-), 703(-), 881(-), 1151(-), 1378(-), 1653(-), 1722(-),	564(+), 1229(+), 1566(+), 1891(+), 687(-), 799(-), 1003(-), 1256(-), 1572(-),	87(+), 93(+), 194(+), 361(+), 379(+), 660(+), 1044(+), 1127(+), 1701(+), 20(-), 408(-), 600(-), 820(-), 906(-), 946(-), 1155(-), 1223(-), 1283(-), 1478(-), 1519(-),	9(+), 203(+), 1159(+), 1166(+), 1195(+), 1468(+), 1586(+), 1816(+), 1881(+), 248(-), 348(-), 1008(-), 1385(-), 1899(-), 1948(-),	265(+), 384(+), 921(+), 1084(+), 1135(+), 43(-), 414(-), 459(-), 636(-), 682(-), 784(-),	1457(+), 1518(+), 1640(+), 531(-), 677(-), 687(-), 1390(-), 1672(-), 1690(-),	436(+), 1040(+), 1648(+), 1661(+), 62(-), 111(-), 810(-), 1210(-), 1533(-), 1650(-),	25(+), 46(+), 795(+), 1415(-), 1762(-),	219(+), 479(+), 680(+), 1062(+), 1569(+), 1665(+), 98(-), 201(-), 247(-), 363(-), 486(-), 652(-), 729(-), 1069(-), 1110(-), 1226(-), 1308(-), 1506(-), 1513(-), 1639(-),	85(+), 255(+), 1480(+), 1783(+), 67(-), 181(-), 275(-), 346(-), 959(-), 967(-), 979(-), 1165(-), 1564(-), 1869(-),	219(+), 474(+), 521(+), 1178(+), 1649(+), 228(-), 663(-), 1220(-), 1445(-), 1682(-),	90(+), 286(+), 1338(+), 92(-), 388(-), 898(-), 928(-), 1285(-), 1500(-),	754(+), 782(+), 966(+), 1916(+), 77(-), 341(-), 410(-), 438(-), 722(-), 802(-), 1126(-), 1665(-), 1725(-),	294(+), 1053(+), 1225(+), 1383(+), 193(-), 1205(-), 1279(-), 1313(-), 1385(-), 1439(-), 1495(-), 1542(-), 1863(-),	652(+), 1526(+), 1663(+), 1722(+), 77(-), 99(-), 149(-), 161(-), 242(-), 334(-), 583(-), 673(-), 750(-), 1161(-), 1806(-),	84(-), 198(-), 492(-), 1123(-), 1382(-), 1571(-), 1580(-), 1628(-), 1742(-), 1812(-), 1851(-),	275(+), 350(+), 512(+), 1020(+), 1525(+), 1690(+), 181(-), 192(-), 507(-), 1484(-),	251(+), 1508(+), 1621(+), 1761(+), 1143(-),	213(+), 221(+), 694(+), 751(+), 964(+), 1723(+), 99(-), 1068(-), 1119(-), 1151(-),	1129(+), 1146(+), 1196(+), 1396(+), 1480(+), 1558(+), 1691(+), 308(-), 602(-), 1008(-), 1124(-), 1224(-), 1299(-), 1360(-), 1389(-), 1502(-), 1666(-), 1830(-), 1834(-),	143(+), 154(+), 197(+), 262(+), 295(+), 327(+), 390(+), 618(+), 787(+), 905(+), 998(+), 1287(+), 1316(+), 186(-), 236(-), 564(-), 620(-), 899(-), 1000(-), 1340(-), 1620(-), 1773(-), 1791(-), 1996(-),	198(+), 236(+), 289(+), 519(+), 557(+), 1054(+), 1242(+), 1314(+), 1353(+), 1404(+), 1731(+), 1948(+), 269(-), 553(-), 570(-), 584(-), 698(-), 1227(-), 1557(-), 1687(-),	268(+), 906(+), 1172(+), 1344(+), 1584(+), 1972(+), 83(-), 486(-), 744(-), 1087(-),	333(+), 416(+), 448(+), 484(+), 660(+), 1155(+), 1283(+), 1442(+), 1788(+), 1983(+), 187(-), 486(-), 536(-), 709(-), 946(-), 1043(-), 1381(-), 1389(-), 1427(-), 1500(-), 1761(-),	96(+), 164(+), 515(+), 1712(+), 64(-), 560(-), 610(-), 656(-), 1694(-), 1950(-),	134(+), 320(+), 622(+), 662(+), 913(+), 1132(+), 1160(+), 1350(+), 1394(+), 1512(+), 1519(+), 151(-), 830(-), 1206(-), 1258(-), 1566(-), 1900(-),	128(+), 210(+), 251(+), 289(+), 330(+), 802(+), 1489(+), 1698(+), 1899(+), 74(-), 361(-), 434(-), 539(-), 572(-), 632(-), 831(-), 851(-), 1130(-), 1846(-),	85(+), 1082(+), 1417(+), 1628(+), 1821(+), 1955(+), 93(-), 370(-), 788(-), 1144(-), 1823(-),	4(+), 240(+), 1424(+), 1518(+), 1960(+), 808(-), 858(-), 1778(-),	50(+), 199(+), 785(+), 1068(+), 1220(+), 1357(+), 1415(+), 1629(+), 1923(+), 186(-), 195(-), 322(-), 970(-), 1251(-), 1322(-),	234(+), 360(+), 388(+), 641(+), 764(+), 1501(+), 245(-), 329(-), 722(-), 731(-), 1090(-), 1266(-), 1308(-), 1429(-),	122(+), 585(+), 229(-), 594(-), 810(-), 857(-), 906(-), 1572(-), 1604(-), 1864(-),	884(+), 1102(+), 1125(+), 1309(+), 6(-), 65(-), 925(-), 1311(-), 1652(-), 1890(-),	1809(+), 164(-), 200(-), 268(-), 323(-), 1048(-), 1576(-), 1804(-), 1840(-),	293(+), 360(+), 849(+), 887(+), 1078(+), 1753(+), 83(-), 362(-), 688(-), 1304(-), 1510(-), 1675(-),	780(+), 1527(+), 387(-), 633(-), 782(-), 955(-), 1426(-), 1531(-), 1908(-),	823(+), 1148(+), 1651(+), 67(-), 162(-), 455(-), 514(-), 590(-), 631(-), 637(-), 645(-), 864(-), 1135(-), 1388(-), 1514(-),	297(+), 305(+), 1311(+), 953(-), 1688(-),	33(+), 461(+), 85(-), 179(-), 212(-), 255(-), 515(-), 1142(-), 1327(-), 1469(-), 1782(-),	401(+), 518(+), 777(+), 1216(+), 1378(+), 1405(+), 1500(+), 344(-), 403(-), 633(-), 872(-), 1210(-), 1304(-), 1542(-), 1788(-),	89(+), 278(+), 327(+), 407(+), 415(+), 744(+), 900(+), 126(-), 417(-), 930(-), 962(-), 1774(-), 1786(-), 1935(-),	680(+), 928(+), 1070(+), 1131(+), 78(-), 488(-), 930(-), 1375(-), 1894(-),
GBOX10NT	-	-	-	-	-	-	-	-	-	-	-	-	-	-	1000(+),	-	-	-	-	-	-	-	-	-	-	-	-	-	-	-	-	-	-	-	-	-	-	-	-	-	628(+),	-	-	-	-	-	-	-	-
GBOXLERBCS	-	-	-	-	-	-	-	-	-	-	-	-	-	-	-	-	-	-	-	-	1720(+),	-	-	-	-	49(+),	-	-	-	-	-	-	-	-	-	-	-	-	-	-	-	-	-	-	-	-	-	-	-
GCAACREPEATZMZEIN	-	-	-	-	-	-	-	-	-	-	-	-	-	-	-	-	-	-	-	-	-	-	-	-	-	-	-	-	-	-	-	-	-	-	-	-	-	-	-	-	-	-	-	-	-	-	-	-	-
GCBP2ZMGAPC4	-	-	-	-	-	-	-	-	-	-	-	-	-	-	-	-	-	-	-	-	-	-	-	-	-	-	-	-	-	-	-	-	-	-	1808(-),	-	-	-	-	-	-	-	-	-	-	-	-	-	-
GCCCORE	142(+), 376(-), 387(-), 413(-), 443(-),	-	1668(+), 1825(-),	-	1726(+),	1724(+), 1888(+), 114(-), 117(-), 120(-), 197(-),	1866(-), 1869(-),	122(-), 125(-),	480(-),	-	600(+), 882(+),	1591(-), 1928(-),	760(-), 831(-), 936(-),	-	839(+), 1909(-),	-	671(+),	1348(+), 1798(+), 1365(-), 1875(-),	731(-),	1459(+), 1466(+), 1825(+), 1828(+),	1975(+),	-	465(-), 538(-), 1607(-),	859(-),	122(+), 1545(-), 1952(-),	362(+), 440(+),	-	-	-	1012(+),	-	-	1702(+),	7(-),	-	1012(+), 1032(+), 1035(+), 1130(+), 1180(+), 1305(-), 1308(-),	-	1511(+),	622(+),	584(+), 587(+), 78(-),	712(-), 806(-),	1864(+),	-	-	7(-), 10(-), 24(-), 27(-), 30(-), 602(-), 719(-),	1818(+),	-	1948(+), 9(-),	559(+),
GCN4OSGLUB1	-	378(+),	-	-	-	-	-	812(-),	-	-	-	-	-	-	-	-	-	604(-), 949(-),	-	-	-	-	-	-	342(-),	-	-	876(+), 682(-),	-	-	-	-	715(+),	-	-	-	-	-	1388(-),	-	-	-	-	-	-	-	-	-	-
GGTCCCATGMSAUR	-	-	-	-	-	-	-	-	-	-	-	-	-	-	-	-	-	-	350(-),	-	-	-	-	1651(-),	-	-	-	-	-	-	-	-	-	-	-	-	688(-),	-	-	-	-	-	-	-	-	-	-	-	-
GLMHVCHORD	-	-	-	-	-	-	-	-	-	-	-	-	-	-	-	-	-	-	-	-	-	-	-	-	-	-	-	-	-	-	-	-	-	-	-	-	-	-	-	-	-	-	-	-	-	-	-	-	-
GMHDLGMVSPB	-	-	-	-	-	-	-	-	-	-	-	-	-	-	-	-	-	-	-	-	-	-	-	1602(-),	-	-	-	-	-	-	-	-	-	-	-	-	-	-	-	-	-	-	-	-	-	-	-	-	-
GRAZMRAB28	-	-	-	-	-	-	-	-	-	-	-	-	-	-	-	-	-	-	-	-	-	-	-	-	-	-	-	-	-	-	-	-	-	-	-	-	-	-	-	-	-	-	-	-	-	-	-	-	-
GT1CONSENSUS	893(+), 1188(+), 1235(+), 1335(+), 676(-), 1416(-), 335(-), 336(-), 640(-), 981(-), 1586(-), 1628(-),	551(+), 552(+), 881(+), 1154(+), 1393(+), 1717(+), 739(-), 503(-), 1063(-),	162(+), 319(+), 615(+), 822(+), 823(+), 1018(+), 1218(+), 1757(+), 1495(-), 122(-), 123(-), 982(-), 1179(-), 1986(-),	432(+), 549(+), 1188(+), 1292(+), 1534(+), 1711(+), 744(-), 972(-), 1111(-), 246(-), 1020(-), 1796(-),	79(+), 127(+), 751(+), 952(+), 975(+), 1154(+), 1350(+), 1800(+), 4(-), 839(-), 246(-), 676(-), 913(-), 943(-), 993(-), 1011(-), 1454(-), 1545(-), 1546(-),	88(+), 318(+), 501(+), 655(+), 847(+), 855(+), 888(+), 889(+), 1074(+), 1113(+), 1613(+), 1767(+), 682(-), 1049(-), 463(-), 464(-),	240(+), 788(+), 1220(+), 1259(+), 1266(+), 1434(+), 1589(+), 1135(-), 1501(-), 311(-), 721(-), 756(-), 1172(-), 1173(-),	324(+), 921(+), 1090(+), 1112(+), 1743(+), 1744(+), 758(-), 915(-), 1314(-), 1813(-), 559(-), 560(-), 648(-), 1780(-), 1781(-),	564(+), 875(+), 1195(+), 1566(+), 1697(+), 693(-), 887(-), 1254(-), 1269(-), 1570(-), 1718(-), 685(-), 815(-), 816(-), 888(-), 1539(-),	2(+), 93(+), 1044(+), 592(-), 628(-), 844(-), 202(-), 882(-), 904(-), 1517(-),	216(+), 311(+), 1437(+), 1448(+), 1468(+), 1566(+), 1586(+), 94(-), 479(-), 1346(-), 1362(-), 1622(-), 838(-), 844(-), 1208(-), 1696(-), 1697(-), 1820(-),	401(+), 841(+), 842(+), 911(+), 1135(+), 412(-), 769(-), 634(-), 782(-), 1669(-), 1879(-),	155(+), 1640(+), 1657(+), 1955(+), 529(-), 685(-), 1573(-), 1688(-), 79(-), 204(-), 279(-),	1363(+), 1661(+), 1812(+), 1825(+), 1826(+), 109(-), 659(-), 693(-), 1208(-), 1310(-), 1311(-), 1471(-),	507(+), 1594(+), 1335(-), 1786(-), 418(-),	20(+), 497(+), 1062(+), 1608(+), 245(-), 395(-), 1067(-), 1319(-), 1504(-), 1574(-), 1819(-), 199(-), 427(-), 569(-), 786(-), 1204(-), 1306(-), 1637(-),	561(+), 562(+), 856(+), 868(+), 1200(+), 1238(+), 1239(+), 1953(+), 1954(+), 877(-), 1858(-),	127(+), 246(+), 247(+), 331(+), 474(+), 521(+), 841(+), 1025(+), 922(-), 62(-), 119(-), 1106(-), 1680(-),	195(+), 335(+), 981(+), 1315(+), 1641(+), 1076(-), 1283(-),	698(+), 808(+), 1697(+), 1719(+), 1782(+), 160(-), 451(-), 467(-), 648(-), 892(-), 917(-), 1053(-), 1598(-), 1723(-), 1944(-), 161(-), 339(-), 359(-), 408(-), 452(-), 575(-), 674(-), 745(-), 907(-), 908(-), 918(-), 1054(-), 1736(-), 1787(-),	823(+), 1225(+), 1236(+), 1456(+), 1490(+), 297(-), 690(-), 845(-), 1203(-), 1831(-), 616(-), 898(-), 1311(-),	237(+), 338(+), 616(-), 1728(-), 1428(-),	1295(+), 1334(+), 1345(+), 1436(+), 1846(+), 1751(-), 1101(-), 1102(-), 1752(-),	525(+), 779(+), 1166(+), 1167(+), 237(-), 539(-), 744(-), 745(-), 1398(-),	421(+), 1245(+), 1452(+), 281(-), 282(-), 577(-), 578(-), 994(-), 1296(-),	964(+), 1482(+), 921(-), 1304(-), 1596(-),	66(+), 72(+), 816(+), 1083(+), 1146(+), 1326(+), 1406(+), 1427(+), 1537(+), 1387(-), 1581(-), 1664(-), 809(-),	12(+), 295(+), 327(+), 779(+), 780(+), 905(+), 1630(+), 477(-), 420(-), 467(-), 897(-), 1618(-), 1789(-),	84(+), 198(+), 236(+), 596(+), 656(+), 898(+), 1054(+), 1513(+), 281(-), 568(-), 1225(-), 267(-), 582(-), 696(-), 1416(-), 1555(-),	906(+), 1344(+), 1407(+), 1584(+), 1717(+), 259(-), 290(-), 612(-), 1415(-), 106(-), 231(-), 260(-), 613(-), 1234(-), 1235(-),	216(+), 416(+), 453(+), 831(+), 1582(+), 1583(+), 1708(+), 220(-), 636(-), 1218(-), 1374(-), 1393(-), 1689(-), 1801(-), 737(-), 802(-), 1238(-), 1402(-), 1494(-), 1650(-),	578(+), 626(+), 1565(+), 15(-), 721(-), 1401(-), 1417(-), 77(-), 78(-), 179(-), 199(-), 200(-), 246(-), 480(-), 492(-), 1402(-), 1692(-), 1779(-),	484(+), 913(+), 1132(+), 1171(+), 1528(+), 665(-), 1322(-), 1941(-), 666(-),	289(+), 767(+), 802(+), 1253(+), 1400(+), 1698(+), 1810(+), 114(-), 432(-), 559(-), 592(-), 829(-), 1778(-), 72(-), 725(-), 849(-), 899(-), 1939(-),	1341(+), 1497(+), 1518(+), 1579(+), 1580(+), 368(-), 413(-), 700(-), 1012(-), 1246(-), 1298(-), 647(-), 786(-), 987(-), 1299(-), 1310(-), 1311(-),	823(+), 962(+), 1633(+), 1634(+), 179(-), 1583(-), 75(-), 806(-), 1804(-),	392(+), 1068(+), 1348(+), 1349(+), 1558(+), 1559(+), 1603(+), 989(-),	317(+), 606(+), 641(+), 1448(+), 344(-), 720(-), 1289(-), 911(-), 1427(-), 1874(-),	184(+), 185(+), 693(+), 821(+), 1828(+), 114(-), 658(-), 760(-), 1570(-), 1872(-), 2(-), 741(-), 742(-), 749(-), 750(-), 761(-), 1117(-), 1266(-),	331(+), 454(+), 455(+), 740(+), 1102(+), 1125(+), 380(-), 1719(-), 186(-), 289(-), 360(-), 361(-), 418(-), 893(-), 923(-), 1015(-), 1899(-), 1900(-),	1453(+), 1922(+), 1935(+), 1885(-), 162(-), 938(-), 1158(-),	262(+), 305(+), 446(+), 447(+), 544(+), 597(+), 849(+), 1735(+), 389(-), 1014(-), 1203(-), 1302(-), 390(-), 421(-), 579(-), 580(-), 1015(-),	326(+), 1726(+), 1771(+), 1800(+), 1478(-), 699(-), 980(-), 1466(-), 1680(-), 1690(-),	812(+), 1194(+), 1651(+), 453(-), 770(-), 1512(-), 862(-), 1092(-), 1099(-), 1280(-), 1408(-), 1818(-),	297(+), 378(+), 1756(+), 361(-), 1182(-), 1686(-), 1735(-),	609(+), 719(+), 1299(+), 1526(+), 1527(+), 1593(+), 523(-), 1020(-), 1289(-), 1450(-), 64(-), 65(-), 210(-), 550(-), 551(-), 596(-), 1079(-),	79(+), 960(+), 1216(+), 1378(+), 1405(+), 1783(+), 36(-), 1280(-), 1540(-), 1635(-), 182(-), 751(-), 1232(-),	278(+), 327(+), 430(+), 632(+), 1153(+), 1690(+), 1781(+), 257(-), 686(-), 985(-), 1621(-), 258(-), 308(-), 522(-), 1933(-),	21(+), 680(+), 1070(+), 1131(+), 65(-), 519(-), 774(-),
GT1CORE	1100(+), 1602(-),	-	-	828(+),	-	-	-	-	-	-	1295(-),	-	319(+), 1523(-),	1071(-), 1411(-),	-	-	-	707(+), 1904(-),	-	1562(-),	584(-), 1535(-),	484(+),	1023(+),	1640(+),	-	-	-	-	503(-), 1897(-),	1612(+), 407(-),	756(-),	288(-),	1542(-),	-	-	-	89(+), 71(-), 1543(-),	-	-	-	-	-	518(-),	-	-	-	1656(-),	1647(+), 297(-),	224(-),
GT1GMSCAM4	893(+), 1335(+), 335(-),	552(+), 881(+), 1393(+), 1717(+), 1063(-),	823(+), 1018(+), 1218(+), 122(-),	549(+), 1292(+), 1711(+), 1020(-), 1796(-),	751(+), 952(+), 676(-), 913(-), 943(-), 1011(-), 1545(-),	88(+), 889(+), 463(-),	1434(+), 1589(+), 311(-), 721(-), 756(-), 1172(-),	1112(+), 559(-), 1780(-),	815(-),	882(-),	1437(+), 1448(+), 838(-), 1696(-), 1820(-),	842(+),	1657(+), 1955(+), 79(-), 279(-),	1826(+), 693(-), 1310(-),	-	497(+), 427(-), 786(-),	562(+), 1954(+),	127(+), 62(-), 119(-),	1641(+),	808(+), 359(-), 745(-), 907(-), 1736(-), 1787(-),	898(-),	1428(-),	1334(+), 1101(-),	779(+), 1167(+), 744(-), 1398(-),	1452(+), 281(-), 577(-), 1296(-),	1482(+), 921(-), 1596(-),	66(+), 816(+), 1083(+), 1326(+), 1406(+), 1427(+), 809(-),	420(-), 467(-),	84(+), 656(+), 1416(-),	1407(+), 106(-), 231(-), 1234(-),	1238(-), 1402(-), 1650(-),	77(-), 179(-), 199(-), 1779(-),	1171(+), 1528(+),	767(+), 725(-), 899(-), 1939(-),	1518(+), 1580(+), 647(-), 1310(-),	962(+), 1634(+),	-	911(-),	741(-), 749(-), 1117(-),	289(-), 360(-), 418(-), 893(-), 1899(-),	1453(+), 1158(-),	447(+), 544(+), 579(-),	326(+), 1680(-), 1690(-),	1280(-), 1408(-),	1735(-),	1527(+), 1593(+), 64(-), 550(-), 596(-),	79(+), 751(-),	-	65(-),
GT1MOTIFPSRBCS	-	-	-	-	-	-	-	-	-	-	-	-	1636(+),	-	-	-	-	-	-	-	-	-	-	-	-	-	-	-	-	-	1648(-),	490(-),	-	-	-	-	-	-	-	-	-	-	-	-	-	-	-	-	-
GT2OSPHYA	-	-	-	-	-	-	-	-	-	-	-	-	-	-	-	-	-	-	-	-	-	-	-	-	-	-	-	-	-	-	-	-	-	-	-	-	-	-	-	-	-	-	-	-	-	-	1279(-),	-	-
GTGANTG10	133(+), 517(+), 672(+), 1761(+), 15(-), 53(-), 309(-), 317(-), 326(-), 863(-), 888(-), 1229(-), 1582(-), 1859(-), 1907(-),	68(+), 304(+), 1078(+), 1089(+), 1283(+), 1424(+), 1440(+), 1701(+), 1705(+), 79(-), 320(-), 650(-), 1050(-), 1083(-), 1106(-), 1870(-),	627(+), 632(+), 1001(+), 1198(+), 1936(+), 91(-), 115(-), 652(-), 697(-), 1512(-), 1706(-),	51(+), 157(+), 1324(+), 1592(+), 167(-), 216(-), 976(-), 1027(-), 1122(-), 1136(-), 1773(-), 1871(-), 1896(-),	1001(+), 1589(+), 1983(+), 59(-), 175(-), 218(-), 311(-), 340(-), 581(-), 680(-), 1447(-), 1540(-), 1648(-), 1677(-), 1792(-), 1947(-),	840(+), 1203(+), 1278(+), 1478(+), 1923(+), 1295(-), 1408(-), 1545(-), 1679(-), 1733(-), 1912(-),	18(+), 333(+), 413(+), 504(+), 1498(+), 1721(+), 42(-), 57(-), 110(-), 597(-), 962(-), 1751(-), 1770(-), 1790(-), 1828(-),	47(+), 106(+), 614(+), 1210(+), 1254(+), 1708(+), 1896(+), 1985(+), 901(-), 1041(-), 1072(-), 1078(-), 1204(-), 1434(-), 1676(-), 1886(-),	550(+), 689(-), 743(-), 1093(-), 1127(-), 1373(-), 1590(-), 1754(-), 1917(-),	164(+), 190(+), 679(+), 757(+), 1351(+), 152(-), 182(-), 749(-), 840(-), 876(-), 959(-), 1462(-), 1569(-), 1670(-),	52(+), 125(+), 199(+), 1180(+), 1227(+), 1369(+), 59(-), 253(-), 350(-), 354(-), 545(-), 1615(-), 1794(-), 1845(-), 1950(-), 1962(-), 1981(-),	1202(+), 10(-), 336(-), 464(-), 485(-), 942(-), 1247(-), 1256(-), 1302(-),	402(+), 1231(+), 1475(+), 1638(+), 1817(+), 1972(+), 173(-), 658(-), 709(-), 1146(-), 1504(-), 1712(-), 1849(-), 1968(-), 1980(-),	803(+), 832(+), 1190(+), 1436(+), 1606(+), 393(-), 558(-), 678(-), 685(-), 697(-), 753(-), 775(-), 860(-), 1013(-), 1595(-), 1626(-), 1717(-), 1798(-), 1986(-),	495(+), 752(+), 810(+), 863(+), 1202(+), 1269(+), 1852(+), 197(-), 927(-), 1083(-), 1159(-), 1198(-), 1390(-), 1861(-),	105(+), 495(+), 598(+), 1541(+), 1966(+), 504(-), 700(-), 754(-), 769(-), 774(-), 1018(-), 1040(-), 1191(-), 1334(-), 1411(-), 1526(-), 1632(-), 1730(-), 1815(-), 1914(-), 1945(-), 1952(-), 1992(-),	83(+), 281(+), 341(+), 411(+), 925(+), 935(+), 1109(+), 1284(+), 1462(+), 1633(+), 1888(+), 165(-), 452(-), 492(-), 813(-), 941(-), 1083(-), 1172(-), 1178(-), 1474(-), 1628(-),	89(+), 137(+), 603(+), 1511(+), 105(-), 509(-), 555(-), 883(-), 936(-), 1454(-), 1530(-), 1868(-),	547(+), 636(+), 329(-), 490(-), 572(-), 805(-), 823(-), 1360(-),	394(+), 561(+), 926(+), 1050(+), 1939(+), 79(-), 522(-), 627(-), 1165(-), 1440(-), 1498(-), 1554(-), 1806(-),	337(+), 473(+), 755(+), 1051(+), 1552(+), 282(-), 902(-), 1207(-), 1357(-), 1405(-), 1695(-), 1732(-),	1700(+), 979(-), 1707(-), 1800(-), 1830(-), 1972(-),	1044(+), 1199(+), 1227(+), 1237(+), 1276(+), 1513(+), 1859(+), 1864(+), 213(-), 234(-), 248(-), 655(-), 996(-), 1892(-),	489(+), 566(+), 948(+), 1177(+), 1212(+), 1220(+), 1306(+), 1518(+), 1877(+), 1927(+), 435(-), 1402(-),	84(+), 371(+), 1450(+), 1540(+), 1567(+), 1653(+), 1671(+), 1686(+), 548(-), 561(-), 588(-), 623(-), 655(-), 672(-), 681(-), 698(-), 777(-), 1276(-), 1315(-), 1321(-), 1335(-), 1371(-), 1784(-), 1881(-),	1003(+), 1024(+), 1337(+), 1435(+), 1480(+), 1655(+), 1660(+), 1721(+), 396(-), 427(-), 1121(-), 1175(-), 1667(-), 1729(-),	288(+), 531(+), 935(+), 950(+), 1041(+), 1247(+), 1285(+), 1817(+), 606(-), 779(-), 866(-), 874(-), 1010(-),	301(+), 333(+), 815(+), 924(+), 1395(+), 42(-), 99(-), 672(-), 1127(-), 1354(-),	82(+), 94(+), 101(+), 180(+), 227(+), 405(+), 539(+), 1312(+), 1534(+), 604(-), 624(-), 790(-), 886(-), 1420(-), 1768(-),	152(+), 239(+), 352(+), 360(+), 604(+), 833(+), 1192(+), 54(-), 235(-), 453(-), 698(-), 706(-), 984(-), 1666(-), 1680(-), 1900(-),	482(+), 658(+), 863(+), 1026(+), 1078(+), 1728(+), 1913(+), 15(-), 178(-), 711(-), 858(-), 1099(-), 1107(-), 1406(-), 1599(-), 1654(-), 1674(-), 1716(-),	1247(+), 1340(+), 107(-), 321(-), 635(-), 813(-), 858(-), 1130(-), 1263(-), 1361(-), 1396(-), 1626(-), 1655(-), 1783(-),	29(+), 83(+), 1348(+), 1368(+), 1517(+), 1576(+), 1719(+), 1814(+), 1871(+), 523(-), 747(-), 1260(-), 1292(-), 1592(-),	1175(+), 1284(+), 1356(+), 1827(+), 729(-), 1081(-), 1223(-), 1365(-), 1560(-), 1572(-), 1885(-), 1947(-),	462(+), 1095(+), 1575(+), 1665(+), 3(-), 251(-), 569(-), 749(-), 1128(-),	209(+), 214(+), 1255(+), 1273(+), 1430(+), 1732(+), 1921(+), 600(-), 639(-), 810(-), 1246(-), 1613(-),	109(+), 643(+), 678(+), 1144(+), 1450(+), 1762(+), 130(-), 293(-), 418(-), 459(-), 484(-), 844(-), 997(-), 1103(-), 1153(-), 1433(-), 1722(-), 1795(-),	222(+), 762(+), 945(+), 1070(+), 1475(+), 1944(+), 309(-), 325(-), 611(-), 710(-), 821(-), 838(-), 1220(-), 1259(-), 1460(-), 1607(-), 1898(-),	1556(+), 1655(+), 1707(+), 1855(+), 231(-), 279(-), 345(-), 868(-), 1027(-), 1121(-), 1795(-),	550(+), 1168(+), 1364(+), 1420(+), 115(-), 519(-), 1151(-), 1266(-), 1581(-), 1961(-),	439(+), 477(+), 995(+), 1091(+), 1311(+), 1750(+), 285(-), 349(-), 411(-), 1199(-), 1331(-), 1417(-), 1522(-), 1551(-), 1677(-),	53(+), 172(+), 291(+), 330(+), 435(+), 1074(+), 1146(+), 1153(+), 1473(+), 1546(+), 85(-), 271(-), 341(-), 356(-), 661(-), 668(-), 797(-), 829(-), 1119(-), 1228(-), 1449(-), 1634(-), 1677(-), 1873(-), 1984(-), 1996(-),	203(+), 1399(+), 175(-), 413(-), 447(-), 926(-), 1064(-), 1134(-), 1214(-), 1533(-), 1921(-),	560(+), 1167(+), 1204(+), 1414(+), 993(-), 1006(-), 1253(-), 1326(-), 1340(-), 1805(-),	422(+), 476(+), 1324(+), 1521(+), 1619(+), 1971(+), 97(-), 516(-), 553(-), 787(-), 800(-), 1124(-), 1143(-), 1262(-), 1331(-), 1450(-), 1567(-), 1662(-), 1698(-), 1801(-),	279(+), 361(+), 448(+), 1852(+), 226(-), 571(-), 844(-), 1281(-), 1293(-), 1570(-), 1608(-), 1625(-), 1832(-), 1960(-),	489(+), 502(+), 511(+), 1312(+), 1371(+), 1449(+), 19(-), 405(-), 468(-), 648(-), 665(-), 924(-), 972(-), 1100(-), 1193(-), 1269(-), 1306(-), 1583(-), 1811(-),	87(+), 98(+), 405(+), 551(+), 726(+), 733(+), 742(+), 1014(+), 1496(+), 1501(+), 1804(+), 1874(+), 22(-), 135(-), 556(-), 664(-), 1234(-), 1793(-),	504(+), 712(+), 1220(+), 1348(+), 1699(+), 1899(+), 1905(+), 190(-), 234(-), 380(-), 932(-), 944(-), 1174(-), 1460(-), 1588(-), 1733(-),
HBOXCONSENSUSPVCHS	-	-	-	-	1785(+),	-	-	722(-),	-	-	-	-	-	-	-	-	-	-	-	-	-	-	-	-	-	-	-	-	-	-	-	-	-	-	-	-	-	-	-	-	-	-	-	-	-	-	-	-	-
HBOXPVCHS15	-	-	-	-	1785(+),	-	-	-	-	-	-	-	-	-	-	-	-	-	-	-	-	-	-	-	-	-	-	-	-	-	-	-	-	-	-	-	-	-	-	-	-	-	-	-	-	-	-	-	-
HDZIP2ATATHB2	-	-	344(-),	-	-	-	-	-	-	-	-	-	-	-	-	-	-	344(+),	-	-	-	-	-	-	-	-	1549(-),	-	-	-	-	-	-	-	-	-	-	-	-	-	50(+),	-	-	-	-	-	-	314(+), 317(-),	-
HEXAMERATH4	448(-), 478(-), 1503(-),	1481(-), 1546(-),	858(-),	1453(-),	-	1852(+), 145(-),	-	-	-	-	-	1192(+), 348(-), 1658(-),	-	-	1299(+), 1097(-),	1520(-),	-	1113(+), 1306(-), 1617(-),	1730(+),	1445(+),	-	-	515(+), 985(+),	918(+),	635(+), 1026(+), 1867(+), 177(-),	498(-), 1381(-), 1744(-),	-	-	-	-	-	-	-	-	-	-	-	1168(-), 1638(-),	339(+), 522(+),	655(+),	1648(+),	301(-), 633(-),	528(+),	679(+), 1735(-), 1926(-),	837(+), 1780(-),	-	-	-	655(+), 118(-),
HEXAT	-	-	-	-	-	-	1746(-), 1779(-),	-	-	-	-	-	-	-	-	-	-	-	-	-	-	-	-	-	1902(+),	-	-	-	-	-	-	-	-	-	-	-	-	-	-	-	-	-	-	1248(-),	-	-	-	-	-
HEXMOTIFTAH3H4	-	1090(-),	635(+), 1687(+), 633(-),	681(-),	-	-	1748(+), 1781(+), 1809(+),	659(-),	-	-	131(-),	-	-	974(+),	-	-	-	-	-	1611(-),	-	-	43(+),	1878(-),	313(-), 1902(-),	393(+),	-	-	-	-	-	1260(+),	-	-	-	-	1362(+),	-	-	-	-	1340(+),	415(+), 502(+),	564(+), 1250(+), 1699(+),	-	-	407(+), 26(-),	-	-
HSE	-	-	-	-	-	-	-	-	-	-	-	-	-	-	-	-	-	-	-	1340(+), 1340(-),	-	-	-	-	-	-	-	-	-	-	-	-	-	-	-	-	-	-	-	-	-	-	-	-	-	-	-	-	-
HSELIKENTACIDICPR1	-	-	-	-	-	-	-	-	-	-	-	-	-	-	-	-	-	-	-	-	-	-	-	-	-	-	-	-	-	-	-	-	-	-	-	-	-	-	-	-	-	-	-	1402(+), 1402(-),	-	-	-	-	-
IBOX	276(-),	1277(-),	1847(+),	-	-	552(-),	-	385(+), 950(+),	-	-	346(-), 1006(-),	1084(+),	-	1531(-),	-	484(-), 650(-), 1224(-),	-	1649(+),	-	-	-	1663(+), 1159(-),	1569(-), 1626(-),	350(+),	-	213(+), 221(+),	1480(+),	-	1242(+),	-	660(+), 1442(+), 1379(-), 1387(-),	-	1350(+), 1512(+), 149(-),	570(-),	-	1424(+),	968(-),	234(+), 360(+),	855(-),	-	266(-), 1802(-), 1838(-),	-	-	-	-	461(+),	777(+), 1500(+),	-	76(-),
IBOXCORE	1188(+), 277(-), 677(-), 711(-), 904(-), 982(-), 1417(-), 1587(-),	740(-), 1278(-),	162(+), 1847(+), 983(-), 1180(-),	432(+), 1188(+), 1112(-),	79(+), 975(+), 994(-),	813(+), 855(+), 1074(+), 1113(+), 31(-), 553(-), 1860(-),	240(+), 788(+), 1259(+), 1266(+), 1702(+), 1532(-),	385(+), 921(+), 950(+), 1090(+), 649(-), 1150(-), 1652(-), 1721(-),	564(+), 1566(+), 686(-), 1255(-), 1571(-),	93(+), 1044(+), 905(-), 1154(-), 1282(-), 1477(-), 1518(-),	9(+), 1468(+), 1586(+), 347(-), 1007(-),	1084(+), 1135(+), 413(-), 458(-), 635(-), 783(-),	1640(+), 530(-), 686(-), 1689(-),	1661(+), 110(-), 1209(-), 1532(-),	-	479(+), 1062(+), 200(-), 246(-), 485(-), 651(-), 1068(-), 1225(-), 1307(-), 1505(-), 1638(-),	-	474(+), 521(+), 1649(+), 1681(-),	1284(-),	340(-), 409(-), 1125(-), 1724(-),	1225(+), 1204(-), 1312(-),	1663(+), 1160(-),	1570(-), 1627(-),	350(+),	-	213(+), 221(+), 964(+),	1146(+), 1480(+), 1388(-), 1665(-), 1829(-),	295(+), 327(+), 905(+), 898(-), 1619(-), 1790(-), 1995(-),	198(+), 236(+), 1054(+), 1242(+), 268(-), 569(-), 583(-), 697(-), 1226(-), 1556(-), 1686(-),	906(+), 1344(+), 1584(+), 82(-),	416(+), 660(+), 1442(+), 1983(+), 945(-), 1380(-), 1388(-), 1426(-),	1693(-),	913(+), 1132(+), 1350(+), 1512(+), 1519(+), 150(-),	289(+), 802(+), 1698(+), 73(-), 433(-), 571(-), 830(-), 850(-),	369(-), 787(-),	1424(+), 807(-),	1068(+), 969(-),	234(+), 360(+), 641(+), 721(-), 1265(-), 1428(-),	856(-), 905(-), 1571(-),	1102(+), 1125(+), 924(-),	163(-), 267(-), 1803(-), 1839(-),	849(+), 1078(+), 1303(-),	-	1651(+), 454(-), 589(-), 863(-), 1513(-),	297(+), 1687(-),	461(+), 211(-),	777(+), 1216(+), 1378(+), 1405(+), 1500(+), 1541(-),	278(+), 327(+), 1934(-),	680(+), 1070(+), 1131(+), 77(-),
IBOXCORENT	275(-),	1276(-),	1847(+),	-	-	551(-),	-	950(+),	-	-	1005(-),	-	-	-	-	-	-	1649(+),	-	-	-	1663(+), 1158(-),	-	350(+),	-	-	-	-	1242(+),	-	660(+), 1442(+), 1378(-), 1386(-),	-	1350(+), 148(-),	-	-	1424(+),	-	-	854(-),	-	265(-),	-	-	-	-	461(+),	777(+),	-	75(-),
INRNTPSADB	1581(+), 1803(+), 1858(+), 1437(-), 1258(-),	1219(+), 1861(+), 180(+), 367(+), 1173(+), 858(-), 1723(-), 1386(-),	-	154(-), 92(-),	1485(+), 38(-), 1748(-),	1631(-), 1920(-),	1422(+), 928(-),	815(+), 845(+),	1589(+),	546(-), 1736(-), 1551(-),	77(+), 235(+), 1302(+), 49(-),	559(+), 820(-),	91(+),	1673(+),	56(+), 649(+), 1266(-),	1133(+), 1913(+), 160(+), 165(+), 370(+), 699(+), 753(+), 768(+), 1213(+),	1744(+), 922(-), 173(-),	756(+), 1060(+), 1889(+),	960(+), 1588(-),	597(+), 20(+),	777(+),	346(+), 634(+), 1549(-), 723(-),	-	1195(+), 1174(-), 1209(-), 1322(-), 1515(-),	587(+), 1314(+), 1537(-), 1650(-), 1703(-),	42(+), 628(+), 1127(+),	1401(-),	1353(+), 298(-), 330(-), 739(-),	754(+), 922(-), 1426(-),	-	1271(+), 1214(+), 1910(-),	67(+), 1591(-), 621(-),	983(+), 995(+), 1591(+), 1597(+), 1029(-), 1166(-), 1371(-),	556(+), 543(+),	410(+), 960(+), 1503(-), 1513(-), 1572(-),	1245(+), 1580(+), 1700(+), 825(-), 32(-),	1974(+), 129(+), 106(-), 1759(-),	-	46(+), 1443(+), 1950(-),	497(+), 797(+), 1350(+),	1345(-),	206(+), 340(+), 386(+), 1887(+), 270(+), 432(-), 835(-),	1440(-), 359(-), 946(-), 1665(-),	1329(+), 572(+), 869(-),	799(+), 1429(+),	1959(+),	1873(+), 251(-), 1712(-),	1801(-), 712(-),	-
INTRONLOWER	814(-),	-	-	-	-	1010(+), 1451(-),	1887(-),	-	1174(-),	-	-	949(+),	440(-),	28(+), 505(+), 26(-), 964(-),	276(+), 274(-), 1231(-),	1679(+), 1894(-),	1575(-),	-	-	1645(-),	631(-), 1034(-),	1370(+), 1773(+), 796(-), 1771(-),	-	713(+), 1249(-),	1933(-),	1611(-),	330(+), 742(+), 906(-),	205(+),	-	112(+), 1318(-), 1964(-),	1160(+), 1319(+), 1897(-),	-	-	-	1795(+),	-	-	990(+), 1350(+), 1789(-),	1724(-),	1223(-), 1931(-),	729(-),	1264(-),	-	446(+),	693(-),	780(+), 895(+), 1677(+), 1706(-),	1699(+),	1940(-),	1874(+),
INTRONUPPER	-	-	-	-	-	-	-	-	-	-	-	-	-	-	-	-	-	-	-	-	-	-	-	-	-	-	-	-	-	-	-	-	-	-	-	-	-	-	-	-	-	-	-	-	-	-	-	-	-
IRO2OS	-	-	-	179(+),	-	411(-),	-	-	-	-	-	-	1813(-),	-	1001(-),	-	-	-	-	-	1721(+),	1843(-),	-	-	-	50(+), 49(-),	-	-	-	-	-	-	-	-	391(-),	27(+), 26(-),	294(+),	1899(+),	-	-	629(-), 1307(-),	-	-	-	-	-	-	-	-
JASE1ATOPR1	-	-	-	-	-	-	-	-	-	-	-	-	-	-	-	-	-	-	-	-	-	-	-	-	-	-	-	-	-	-	-	-	-	-	-	-	-	-	-	-	-	-	-	-	-	-	-	-	-
L1BOXATPDF1	-	746(+),	-	-	-	-	-	-	-	-	-	-	-	1487(-),	-	1416(+), 1440(+),	-	-	-	-	1321(+),	-	-	-	810(+),	-	-	-	-	-	-	-	-	1641(+),	946(-),	-	-	-	1726(-),	-	-	-	-	-	-	-	1005(+),	-	1493(+),
LEAFYATAG	-	-	-	-	-	1526(+),	-	-	-	-	-	-	-	-	-	-	-	-	-	-	-	-	-	-	-	-	-	-	-	-	-	838(+),	570(+),	-	-	-	-	-	1681(-),	-	-	744(+),	-	1614(-),	-	-	818(-),	-	-
LECPLEACS2	-	-	-	565(+),	-	-	-	1010(-),	1535(-),	-	-	-	-	-	-	-	-	-	-	-	-	-	-	-	-	-	1355(+), 1602(+),	-	-	1082(+),	-	-	-	876(+),	-	-	-	-	-	-	-	-	-	1122(+), 1642(-),	-	250(+),	-	-	-
LREBOXIIPCCHS1	-	-	-	-	-	-	-	-	-	-	-	-	-	-	-	-	-	-	-	-	-	-	-	-	-	-	-	-	-	-	-	-	-	-	-	-	-	-	-	-	-	-	-	-	-	-	-	-	-
LRENPCABE	-	-	-	-	-	-	1744(-),	-	-	-	-	-	-	-	-	-	-	-	-	-	1722(+),	-	-	-	-	-	-	-	-	-	-	-	1608(+),	-	-	-	-	-	-	-	1538(-), 1892(-),	-	-	-	-	-	-	-	-
LTRE1HVBLT49	-	976(+), 1343(-),	-	547(+),	6(-),	-	-	322(+), 1019(+), 760(-),	-	1426(-),	483(+),	1494(+), 1116(-),	-	1586(+), 1368(-),	-	1825(-),	854(+), 1215(-),	1224(+),	-	-	69(+), 42(-),	-	-	-	183(+), 1516(+), 616(-), 1018(-),	612(-),	400(+),	-	283(-),	-	-	-	1837(-),	-	649(-),	-	-	552(-),	-	-	1255(+), 1160(-),	928(+),	560(+),	-	1047(+), 1570(+),	381(-), 917(-),	1185(+),	-	-
LTREATLTI78	-	-	-	-	-	-	-	-	-	-	-	-	-	-	-	-	-	-	-	-	-	-	-	-	-	-	-	-	-	-	-	332(-),	-	486(-),	1149(-),	258(+),	-	-	-	-	1553(+),	-	-	-	-	-	-	-	-
LTRECOREATCOR15	-	1545(+),	-	-	778(-), 1640(-),	23(+), 1915(+),	373(+), 1524(+), 1804(+), 1315(-),	-	1153(+), 1960(+), 1964(+),	-	-	1628(+), 1755(+),	-	1721(+), 136(-), 255(-),	626(+), 1701(+), 238(-), 504(-), 1485(-),	527(-),	753(-),	908(+),	1740(+), 1765(+), 1815(+), 1952(+),	-	234(+),	261(+), 920(+), 982(+), 1094(+), 762(-), 1015(-),	834(+), 268(-), 737(-), 987(-), 1693(-),	730(+), 830(+), 1725(+), 1818(+), 46(-), 1382(-),	130(+),	1380(+), 1017(-), 1351(-), 1897(-),	-	577(-),	1143(-),	-	-	135(+), 324(+), 333(-),	1461(-),	487(-),	280(+), 1150(-),	259(+), 1187(+),	1856(+),	786(+),	689(-),	135(-), 327(-),	466(+), 1554(+), 1683(+), 788(-), 834(-), 927(-),	461(+), 185(-),	230(+),	1734(+), 552(-), 689(-),	556(+), 317(-), 418(-),	1977(+),	1362(+), 1721(+),	957(+),	112(+), 1750(+), 1793(+), 1970(-),
MARABOX1	-	-	-	-	-	-	-	-	-	-	-	-	-	-	-	-	-	-	-	-	-	-	-	1552(+),	-	-	-	-	-	-	-	-	-	-	-	-	-	-	-	-	-	-	-	-	-	-	-	1141(+),	-
MARARS	-	-	-	-	1310(-),	-	-	-	-	-	-	-	-	-	-	-	-	-	-	-	-	-	-	-	-	-	-	-	1409(+),	-	1513(+),	-	-	-	-	-	1662(+),	-	-	1068(-),	-	-	-	-	-	-	-	-	-
MARTBOX	1072(-),	852(-),	1711(-), 1714(-),	-	938(+), 1304(-), 1309(-),	-	716(+), 1435(-),	1568(-),	-	522(-), 806(-),	-	-	-	116(-), 117(-), 118(-),	1802(+), 1803(+),	-	1978(+), 1955(-),	825(+), 804(-),	-	-	-	963(+), 964(+),	-	1660(-),	-	-	1875(+), 1876(+), 1877(+),	-	152(+), 153(+), 154(+), 155(+), 1411(+),	673(-), 674(-), 675(-),	970(+), 1643(+), 1604(-),	-	1905(-), 1908(-),	720(+), 891(+),	-	-	1197(+), 1199(+), 1664(+),	1030(+), 1031(+), 917(-), 918(-), 919(-), 920(-), 921(-), 922(-), 923(-), 924(-),	188(-), 193(-), 196(-), 1422(-),	-	-	-	-	-	-	-	-	-	1506(-), 1509(-),
MNF1ZMPPC1	-	-	-	-	-	1984(-),	1984(-),	-	-	-	441(-),	-	-	-	1397(+),	-	-	-	-	-	-	-	-	-	-	-	-	-	-	-	-	-	-	-	-	-	-	-	-	-	-	-	-	-	1417(+),	-	-	-	-
MRNA3ENDTAH3	-	-	-	-	-	-	-	-	-	-	-	-	-	-	-	-	-	-	-	-	-	-	-	-	-	-	-	-	-	-	-	-	-	-	-	-	-	-	-	-	-	-	-	-	-	-	-	-	-
MSACRCYM	-	-	-	-	-	-	-	-	-	-	-	-	-	-	-	-	-	-	-	-	-	-	-	-	-	-	-	-	-	-	-	-	-	-	-	-	-	-	-	-	-	-	-	-	-	-	-	-	-
MYB1AT	523(+), 1004(-), 1099(-), 1669(-),	1818(+), 1180(-), 1340(-), 1356(-), 1362(-), 1925(-),	1798(+), 44(+), 149(-),	1986(+), 288(+),	1368(+), 484(+), 1176(-), 1231(-), 1567(-),	-	343(+),	1001(+),	1367(+),	1439(+), 1145(+), 556(-),	459(+), 1506(+),	1462(+),	1650(+), 1524(+), 318(-),	341(-),	1747(+), 465(+), 740(-),	566(-),	1716(+), 28(-), 1709(-), 1855(-),	188(+), 860(+), 1905(+),	124(-), 609(-),	977(+), 1169(+), 1154(-),	72(+), 742(+), 585(+),	677(+),	648(-), 1022(-),	1493(+), 1543(+), 1625(+), 1138(-), 1639(-),	1394(-),	1823(+), 554(-), 619(-), 1215(-),	198(+),	384(-), 1615(-),	794(+), 264(-), 1683(-),	643(+), 1587(+), 1638(+), 1214(+), 133(-),	1489(-),	289(+), 880(-),	373(-),	37(+), 120(+), 343(+), 1122(+), 1922(-),	635(+), 942(-),	788(-),	901(+), 1377(+), 72(+), 1544(+),	91(+), 1794(+), 1270(-),	979(-), 1685(-),	1398(-),	279(-),	557(+), 570(-),	507(+), 512(+), 570(+), 519(+), 1272(+),	1418(+), 463(-),	410(-),	1903(+), 914(-),	1657(+), 522(-),	1373(+), 1446(-),	55(+), 373(+),
MYB1LEPR	-	-	-	1014(+),	1960(-),	-	-	-	-	-	-	-	-	-	1829(-),	-	-	-	-	-	-	-	-	1140(+),	-	1049(-),	691(+),	-	-	-	-	1466(+),	1146(+),	-	632(-),	1787(+),	1694(+),	-	-	-	-	-	-	376(+),	1895(+),	-	-	-	-
MYB26PS	-	-	-	-	-	-	-	-	-	-	1971(-),	-	-	-	-	-	-	-	-	-	-	-	-	-	-	-	-	-	-	-	-	-	1544(-),	-	-	-	94(-),	-	-	-	-	-	-	-	-	-	-	-	-
MYB2AT	-	941(-),	-	1273(+),	-	-	1627(+), 1017(-),	-	1078(-),	1108(+), 1151(-),	11(+), 190(+),	-	-	191(+),	-	-	250(+),	-	308(+), 1404(+),	-	-	307(-),	-	94(-), 1439(-),	-	-	297(+),	-	-	-	-	-	-	-	71(-),	-	836(+),	1849(+),	1332(-),	1969(-),	-	130(+),	491(-),	1152(+), 1896(+),	1932(-),	-	1431(+), 1534(-),	-	-
MYB2CONSENSUSAT	1409(-), 1594(-),	1635(+), 941(-), 991(-), 1521(-),	1774(+), 1477(-),	895(+), 1273(+), 759(-), 1012(-), 1636(-),	926(+), 164(+),	290(+), 828(+),	1627(+), 491(-), 1017(-), 1408(-),	-	1732(+), 1078(-),	1108(+), 1151(-),	11(+), 190(+), 886(-),	-	-	191(+),	1506(+),	-	250(+),	-	623(+), 1771(+), 308(+), 1404(+),	873(-),	1735(+), 725(+), 856(-), 1008(-), 1016(-),	1255(+), 1564(+), 307(-), 1570(-),	496(+),	162(+), 94(-), 839(-), 1439(-),	1038(-),	271(+), 1363(-), 1714(-),	922(+), 297(+), 504(-), 592(-),	687(-), 1130(-),	-	460(-),	319(+), 1315(-), 1453(-),	1464(-),	1637(+), 1098(-),	462(-), 1410(-),	71(-), 1334(-), 1896(-),	331(+), 1737(+), 1559(-), 1863(-),	1109(+), 836(+), 602(-), 1944(-),	248(+), 1750(+), 798(+), 1849(+), 770(-),	1393(+), 266(-), 1294(-), 1332(-),	219(-), 1062(-), 1097(-), 1969(-),	733(-),	130(+), 1080(+), 107(-), 115(-), 963(-),	208(+), 491(-), 667(-),	964(+), 1152(+), 1896(+), 517(-), 1115(-),	403(+), 1212(+), 1400(+), 1932(-),	1330(+), 348(-),	1648(+), 1431(+), 22(-), 1534(-), 1814(-),	394(+), 1103(+),	-
MYBATRD22	-	1362(-), 1925(-),	43(+),	-	483(+), 1231(-), 1567(-),	-	-	-	-	1144(+), 556(-),	-	-	-	-	-	-	-	-	-	-	-	676(+),	-	1138(-),	-	-	-	384(-),	-	-	-	-	-	1121(+),	634(+),	-	-	-	-	-	-	-	-	-	-	-	522(-),	-	54(+),
MYBCORE	1409(+), 1506(+), 1594(+), 29(-), 1049(-), 40(-),	941(+), 991(+), 1334(+), 1521(+), 999(-), 443(-), 1635(-),	727(+), 1477(+), 537(-), 1774(-),	759(+), 1012(+), 1636(+), 895(-), 1273(-),	9(+), 926(-), 1889(-), 1988(-), 164(-),	1494(+), 290(-), 828(-), 792(-), 1310(-),	491(+), 1017(+), 1095(+), 1408(+), 1627(-),	168(+), 531(+), 1147(+), 1938(-), 1992(-), 1980(-),	570(+), 1078(+), 1732(-),	1151(+), 1261(+), 1598(+), 1108(-),	193(+), 886(+), 975(+), 11(-), 190(-),	63(-), 78(-),	380(+), 1340(+), 1676(+), 150(-), 727(-), 1874(-), 1914(-),	455(+), 846(+), 1021(+), 1408(+), 1569(+), 191(-), 1412(-),	11(+), 877(+), 1276(-), 1506(-), 1767(-),	579(+),	800(+), 250(-),	181(-), 1206(-),	623(-), 1266(-), 1771(-), 308(-), 1404(-), 1415(-),	287(+), 873(+),	856(+), 1008(+), 1016(+), 750(-), 1735(-), 1798(-), 725(-),	307(+), 1570(+), 289(-), 1255(-), 1564(-),	1110(+), 496(-), 1420(-),	94(+), 839(+), 1439(+), 91(-), 162(-), 344(-), 719(-), 953(-),	366(+), 1038(+),	477(+), 1363(+), 1714(+), 271(-), 1052(-),	504(+), 592(+), 925(+), 922(-), 297(-),	110(+), 687(+), 804(+), 1130(+), 1464(+), 1572(-),	260(+), 191(-), 305(-),	129(+), 460(+), 753(-), 408(-),	1315(+), 1423(+), 1453(+), 319(-), 920(-), 1538(-), 1014(-), 1185(-),	379(+), 1464(+),	14(+), 315(+), 379(+), 526(+), 656(+), 1098(+), 1637(-),	462(+), 1310(+), 1410(+), 449(-),	71(+), 448(+), 1304(+), 1334(+), 1896(+), 1950(-),	1498(+), 1559(+), 1863(+), 304(-), 331(-), 396(-), 941(-), 1540(-), 873(-), 1737(-),	602(+), 763(+), 769(+), 1944(+), 825(-), 1109(-), 1460(-), 836(-),	623(+), 770(+), 1262(+), 95(-), 248(-), 1581(-), 1750(-), 798(-), 1849(-),	266(+), 604(+), 712(+), 813(+), 884(+), 975(+), 1219(+), 1260(+), 1294(+), 1332(+), 1393(-), 1329(-),	219(+), 609(+), 844(+), 933(+), 1062(+), 1097(+), 1969(+),	733(+), 1527(-),	107(+), 115(+), 769(+), 776(+), 963(+), 1087(-), 130(-), 1080(-),	491(+), 667(+), 879(+), 1405(+), 208(-),	517(+), 967(+), 1115(+), 1430(+), 964(-), 1152(-), 1731(-), 1896(-),	35(+), 519(+), 1653(+), 1840(+), 1846(+), 1932(+), 403(-), 1212(-), 1400(-),	203(+), 348(+), 501(+), 1515(+), 1330(-), 1947(-), 1240(-),	22(+), 239(+), 1474(+), 1534(+), 1545(+), 1814(+), 725(-), 1623(-), 1648(-), 1431(-),	1577(-), 394(-), 1103(-),	1834(+), 1629(-),
MYBCOREATCYCB1	542(+), 1274(-), 1409(-),	1636(+),	851(+), 1775(+),	896(+), 759(-), 1012(-), 1636(-),	165(+), 927(+), 514(-), 649(-),	291(+), 1800(-),	308(-), 1408(-), 1690(-),	1417(+), 360(-),	1744(+), 585(-),	113(+), 147(+),	1081(+), 181(-), 886(-),	140(-), 1640(-), 1876(-),	-	1567(+), 403(-),	1507(+), 982(-), 1328(-),	-	1741(-),	1329(+), 850(-),	772(+), 1319(+), 1280(-),	1386(+), 1415(+), 1371(-),	677(+), 726(+), 856(-), 1182(-),	1256(+), 1565(+), 469(-), 1570(-), 1784(-), 1824(-),	497(+), 379(-), 1704(-),	112(-), 279(-), 319(-), 839(-),	302(+), 582(-), 1850(-), 1893(-),	272(+), 1262(+), 66(-), 1363(-), 1935(-),	504(-),	1130(-),	-	-	33(+), 320(+), 18(-), 1453(-),	1464(-),	1638(+),	1410(-),	1374(+), 1324(-), 1334(-), 1896(-), 1967(-),	316(+), 1738(+), 72(-), 184(-), 1116(-), 1559(-),	1290(+), 1398(+), 550(-), 602(-), 1011(-), 1944(-),	799(+), 1751(+), 1993(-),	90(-), 266(-),	219(-), 492(-),	858(+), 416(-),	1033(+), 1081(+), 1925(+), 107(-), 115(-), 1705(-),	136(+), 368(+),	928(+), 965(+), 1115(-),	404(+), 1213(+), 1401(+), 790(-), 1601(-),	1(+), 47(+), 418(+), 1825(-),	1649(+), 22(-),	395(+), 839(+), 1104(+),	907(+), 787(-),
MYBGAHV	-	110(+),	937(-), 1065(-), 1265(-),	-	-	-	-	1262(-),	-	-	-	-	-	-	-	1934(+), 1880(-),	-	-	-	-	-	701(+),	-	1149(+),	-	-	-	-	1134(-),	316(+),	523(-),	-	-	160(+),	662(+), 1178(+),	-	-	525(+),	-	-	-	-	-	363(-),	-	-	-	-	-
MYBPLANT	-	-	146(-),	1752(+),	1564(-),	-	903(+),	-	-	-	1971(+),	-	-	847(-),	-	-	-	1906(+), 1121(+), 1700(-),	1411(+), 606(-),	1130(+), 1170(+), 389(-),	586(+), 164(+),	-	1417(+), 389(-),	-	-	488(+),	463(-),	-	261(-),	-	1047(+),	743(+),	1544(+), 1627(+), 1427(-),	-	256(+),	204(-),	73(+), 94(+),	-	-	-	1508(+),	-	508(+),	1254(+), 465(-),	-	-	-	-	1278(+),
MYBPZM	28(+), 621(+), 1421(+), 1558(+), 1809(+),	-	1974(+), 964(-), 1054(-),	781(+),	1785(+), 1026(-), 1326(-), 1564(-),	821(+),	817(+), 905(+), 995(+), 1226(-),	449(+), 490(-), 731(-), 975(-),	1303(-),	-	645(-), 1562(-),	-	1923(+),	1867(+), 847(-),	1151(+), 852(-),	1458(+), 303(-),	153(+), 420(+), 1664(+),	264(+), 1123(+), 1276(+), 1497(+), 1908(+),	799(+), 1562(+), 191(-),	1209(+),	166(+), 361(+),	1324(+),	1419(+), 389(-), 1265(-),	952(+), 1511(-),	-	277(+), 490(+), 307(-), 478(-),	463(-), 880(-), 1887(-),	805(-),	190(+), 300(+), 304(+), 261(-), 1120(-), 1262(-), 1281(-),	-	593(+), 1049(+),	277(+), 439(+), 745(+), 430(-),	1427(-),	1265(-), 1311(-),	200(+), 258(+), 307(+),	940(+),	36(+), 120(+),	1745(+),	701(-), 885(-),	508(+), 766(-),	1286(+),	-	-	195(-),	1721(+), 1654(-), 1819(-),	339(-),	228(+),	-	852(+),
MYBST1	1026(+), 678(-), 1418(-),	-	307(+), 466(+), 557(+), 603(+), 1846(+), 1953(-),	203(+), 644(+), 1113(-),	78(+), 139(+), 720(-),	812(+), 1259(+), 1826(+), 32(-), 1861(-),	1449(+), 351(-), 1308(-), 1533(-),	881(-), 1722(-),	1228(+), 799(-), 1003(-), 1572(-),	600(-), 906(-), 1519(-),	1158(+), 1165(+), 1194(+), 1815(+),	264(+), 383(+), 459(-),	687(-), 1672(-),	1647(+), 1660(+), 111(-), 1533(-),	1415(-),	218(+), 201(-), 1308(-),	1479(+), 275(-), 346(-),	663(-), 1220(-), 1682(-),	89(+), 285(+), 1285(-), 1500(-),	341(-), 1665(-), 1725(-),	1382(+),	-	84(-), 198(-), 492(-), 1628(-), 1742(-),	349(+), 511(+), 1019(+),	1507(+), 1760(+),	963(+), 1151(-),	1145(+), 308(-), 1299(-), 1834(-),	904(+), 1315(+), 1996(-),	197(+), 235(+), 288(+), 518(+), 1241(+), 269(-), 698(-), 1227(-), 1687(-),	-	415(+), 1043(-), 1500(-), 1761(-),	163(+), 1711(+), 610(-),	133(+), 621(+), 661(+), 1900(-),	1697(+),	84(+), 1081(+), 370(-), 1823(-),	239(+), 1517(+),	1356(+),	640(+), 1500(+), 329(-), 1090(-),	584(+),	65(-),	1808(+), 164(-),	-	387(-), 1426(-),	1650(+), 455(-), 590(-), 631(-),	1688(-),	32(+), 85(-), 179(-), 515(-),	400(+), 517(+), 1215(+), 1499(+),	326(+), 414(+), 899(+), 1935(-),	679(+), 78(-), 488(-),
MYCATERD1	877(+),	-	1487(+),	-	290(+),	-	1370(-),	1558(+),	708(+), 706(-),	1341(+),	1595(+),	-	229(-), 1440(-),	713(+),	485(+), 614(+), 612(-),	207(+), 1953(-),	1106(+), 1442(+), 944(-), 1622(-),	686(+), 1140(+), 684(-),	330(-),	923(+),	-	211(-),	1018(-),	1787(+),	1798(+),	1178(+), 1319(+), 1334(+), 250(-), 1176(-),	1812(+), 347(-), 782(-), 1650(-),	1604(+), 149(-), 168(-), 1016(-), 1602(-),	402(+), 536(+), 605(-), 1644(-),	149(+), 473(-),	1717(-),	919(+), 1271(+),	1365(+), 1045(-), 1261(-),	425(+), 1866(+), 550(-), 1033(-),	-	480(-),	-	368(+), 1140(-),	1122(-),	-	852(-),	-	927(-), 1065(-),	1468(+), 1466(-),	1745(+),	152(+), 741(-),	508(+),	723(+),	1862(-),
MYCATRD22	877(-),	-	1487(-),	-	290(-),	-	1370(+),	1558(-),	706(+), 708(-),	1341(-),	1595(-),	-	229(+), 1440(+),	713(-),	612(+), 485(-), 614(-),	1953(+), 207(-),	944(+), 1622(+), 1106(-), 1442(-),	684(+), 686(-), 1140(-),	330(+),	923(-),	-	211(+),	1018(+),	1787(-),	1798(-),	250(+), 1176(+), 1178(-), 1319(-), 1334(-),	347(+), 782(+), 1650(+), 1812(-),	149(+), 168(+), 1016(+), 1602(+), 1604(-),	605(+), 1644(+), 402(-), 536(-),	473(+), 149(-),	1717(+),	919(-), 1271(-),	1045(+), 1261(+), 1365(-),	550(+), 1033(+), 425(-), 1866(-),	-	480(+),	-	1140(+), 368(-),	1122(+),	-	852(+),	-	927(+), 1065(+),	1466(+), 1468(-),	1745(-),	741(+), 152(-),	508(-),	723(-),	1862(+),
MYCCONSENSUSAT	210(+), 259(+), 584(+), 682(+), 877(+), 1034(+), 1251(+), 1594(+), 1662(+), 1796(+), 1921(+), 210(-), 259(-), 584(-), 682(-), 877(-), 1034(-), 1251(-), 1594(-), 1662(-), 1796(-), 1921(-),	419(+), 516(+), 911(+), 991(+), 1309(+), 1434(+), 1514(+), 1521(+), 1603(+), 1982(+), 419(-), 516(-), 911(-), 991(-), 1309(-), 1434(-), 1514(-), 1521(-), 1603(-), 1982(-),	441(+), 890(+), 918(+), 1286(+), 1477(+), 1487(+), 441(-), 890(-), 918(-), 1286(-), 1477(-), 1487(-),	83(+), 179(+), 875(+), 947(+), 1313(+), 83(-), 179(-), 875(-), 947(-), 1313(-),	116(+), 146(+), 290(+), 296(+), 544(+), 907(+), 998(+), 1836(+), 116(-), 146(-), 290(-), 296(-), 544(-), 907(-), 998(-), 1836(-),	14(+), 412(+), 620(+), 711(+), 828(+), 837(+), 1080(+), 1322(+), 1360(+), 1467(+), 1500(+), 14(-), 412(-), 620(-), 711(-), 828(-), 837(-), 1080(-), 1322(-), 1360(-), 1467(-), 1500(-),	434(+), 491(+), 524(+), 563(+), 1370(+), 1515(+), 1791(+), 1855(+), 1913(+), 434(-), 491(-), 524(-), 563(-), 1370(-), 1515(-), 1791(-), 1855(-), 1913(-),	217(+), 805(+), 970(+), 1081(+), 1128(+), 1558(+), 1591(+), 1893(+), 1995(+), 217(-), 805(-), 970(-), 1081(-), 1128(-), 1558(-), 1591(-), 1893(-), 1995(-),	547(+), 706(+), 708(+), 955(+), 1732(+), 1831(+), 547(-), 706(-), 708(-), 955(-), 1732(-), 1831(-),	60(+), 140(+), 183(+), 676(+), 782(+), 1292(+), 1341(+), 1539(+), 1709(+), 60(-), 140(-), 183(-), 676(-), 782(-), 1292(-), 1341(-), 1539(-), 1709(-),	761(+), 939(+), 1252(+), 1463(+), 1595(+), 1607(+), 1805(+), 761(-), 939(-), 1252(-), 1463(-), 1595(-), 1607(-), 1805(-),	1079(+), 1235(+), 1079(-), 1235(-),	20(+), 166(+), 174(+), 229(+), 350(+), 624(+), 736(+), 746(+), 895(+), 1125(+), 1166(+), 1440(+), 1539(+), 1621(+), 1716(+), 1814(+), 1867(+), 1969(+), 20(-), 166(-), 174(-), 229(-), 350(-), 624(-), 736(-), 746(-), 895(-), 1125(-), 1166(-), 1440(-), 1539(-), 1621(-), 1716(-), 1814(-), 1867(-), 1969(-),	8(+), 182(+), 205(+), 452(+), 713(+), 800(+), 1146(+), 1227(+), 8(-), 182(-), 205(-), 452(-), 713(-), 800(-), 1146(-), 1227(-),	198(+), 233(+), 485(+), 612(+), 614(+), 847(+), 973(+), 1002(+), 1084(+), 1199(+), 1407(+), 1430(+), 1667(+), 198(-), 233(-), 485(-), 612(-), 614(-), 847(-), 973(-), 1002(-), 1084(-), 1199(-), 1407(-), 1430(-), 1667(-),	207(+), 446(+), 620(+), 1072(+), 1279(+), 1953(+), 207(-), 446(-), 620(-), 1072(-), 1279(-), 1953(-),	16(+), 24(+), 522(+), 554(+), 663(+), 944(+), 1106(+), 1192(+), 1223(+), 1442(+), 1595(+), 1622(+), 1705(+), 16(-), 24(-), 522(-), 554(-), 663(-), 944(-), 1106(-), 1192(-), 1223(-), 1442(-), 1595(-), 1622(-), 1705(-),	152(+), 317(+), 628(+), 634(+), 684(+), 686(+), 1140(+), 1283(+), 1342(+), 1531(+), 152(-), 317(-), 628(-), 634(-), 684(-), 686(-), 1140(-), 1283(-), 1342(-), 1531(-),	219(+), 259(+), 330(+), 347(+), 493(+), 573(+), 592(+), 623(+), 651(+), 761(+), 816(+), 993(+), 1533(+), 1756(+), 1771(+), 219(-), 259(-), 330(-), 347(-), 493(-), 573(-), 592(-), 623(-), 651(-), 761(-), 816(-), 993(-), 1533(-), 1756(-), 1771(-),	556(+), 873(+), 901(+), 923(+), 1651(+), 556(-), 873(-), 901(-), 923(-), 1651(-),	366(+), 461(+), 552(+), 642(+), 703(+), 784(+), 1008(+), 1016(+), 1038(+), 1045(+), 1721(+), 1735(+), 366(-), 461(-), 552(-), 642(-), 703(-), 784(-), 1008(-), 1016(-), 1038(-), 1045(-), 1721(-), 1735(-),	176(+), 211(+), 292(+), 990(+), 1284(+), 1292(+), 1603(+), 1844(+), 176(-), 211(-), 292(-), 990(-), 1284(-), 1292(-), 1603(-), 1844(-),	214(+), 295(+), 619(+), 1018(+), 1634(+), 214(-), 295(-), 619(-), 1018(-), 1634(-),	117(+), 162(+), 571(+), 1239(+), 1787(+), 117(-), 162(-), 571(-), 1239(-), 1787(-),	519(+), 1038(+), 1578(+), 1798(+), 1931(+), 519(-), 1038(-), 1578(-), 1798(-), 1931(-),	50(+), 250(+), 566(+), 1176(+), 1178(+), 1319(+), 1334(+), 1714(+), 1904(+), 50(-), 250(-), 566(-), 1176(-), 1178(-), 1319(-), 1334(-), 1714(-), 1904(-),	285(+), 312(+), 347(+), 592(+), 738(+), 782(+), 875(+), 922(+), 1282(+), 1650(+), 1812(+), 285(-), 312(-), 347(-), 592(-), 738(-), 782(-), 875(-), 922(-), 1282(-), 1650(-), 1812(-),	100(+), 149(+), 168(+), 207(+), 285(+), 369(+), 482(+), 608(+), 687(+), 1016(+), 1343(+), 1365(+), 1387(+), 1461(+), 1471(+), 1602(+), 1604(+), 1670(+), 1706(+), 1783(+), 100(-), 149(-), 168(-), 207(-), 285(-), 369(-), 482(-), 608(-), 687(-), 1016(-), 1343(-), 1365(-), 1387(-), 1461(-), 1471(-), 1602(-), 1604(-), 1670(-), 1706(-), 1783(-),	402(+), 477(+), 536(+), 605(+), 613(+), 761(+), 832(+), 1132(+), 1524(+), 1644(+), 402(-), 477(-), 536(-), 605(-), 613(-), 761(-), 832(-), 1132(-), 1524(-), 1644(-),	149(+), 180(+), 236(+), 460(+), 473(+), 707(+), 830(+), 897(+), 1017(+), 1024(+), 1123(+), 1305(+), 1605(+), 1962(+), 149(-), 180(-), 236(-), 460(-), 473(-), 707(-), 830(-), 897(-), 1017(-), 1024(-), 1123(-), 1305(-), 1605(-), 1962(-),	273(+), 371(+), 380(+), 717(+), 1315(+), 1321(+), 1532(+), 1717(+), 1950(+), 273(-), 371(-), 380(-), 717(-), 1315(-), 1321(-), 1532(-), 1717(-), 1950(-),	352(+), 563(+), 899(+), 919(+), 941(+), 967(+), 976(+), 1271(+), 1505(+), 1521(+), 1989(+), 352(-), 563(-), 899(-), 919(-), 941(-), 967(-), 976(-), 1271(-), 1505(-), 1521(-), 1989(-),	42(+), 218(+), 398(+), 939(+), 1045(+), 1098(+), 1250(+), 1261(+), 1365(+), 1697(+), 42(-), 218(-), 398(-), 939(-), 1045(-), 1098(-), 1250(-), 1261(-), 1365(-), 1697(-),	2(+), 190(+), 269(+), 407(+), 425(+), 462(+), 550(+), 697(+), 868(+), 1033(+), 1164(+), 1510(+), 1553(+), 1682(+), 1840(+), 1853(+), 1866(+), 2(-), 190(-), 269(-), 407(-), 425(-), 462(-), 550(-), 697(-), 868(-), 1033(-), 1164(-), 1510(-), 1553(-), 1682(-), 1840(-), 1853(-), 1866(-),	52(+), 239(+), 392(+), 570(+), 992(+), 1018(+), 1031(+), 1049(+), 1633(+), 1801(+), 52(-), 239(-), 392(-), 570(-), 992(-), 1018(-), 1031(-), 1049(-), 1633(-), 1801(-),	27(+), 109(+), 331(+), 480(+), 489(+), 613(+), 1863(+), 27(-), 109(-), 331(-), 480(-), 489(-), 613(-), 1863(-),	203(+), 253(+), 294(+), 743(+), 1109(+), 1366(+), 1447(+), 203(-), 253(-), 294(-), 743(-), 1109(-), 1366(-), 1447(-),	248(+), 368(+), 516(+), 545(+), 612(+), 631(+), 770(+), 902(+), 942(+), 986(+), 1140(+), 1379(+), 1899(+), 248(-), 368(-), 516(-), 545(-), 612(-), 631(-), 770(-), 902(-), 942(-), 986(-), 1140(-), 1379(-), 1899(-),	57(+), 1122(+), 1294(+), 1393(+), 1401(+), 57(-), 1122(-), 1294(-), 1393(-), 1401(-),	399(+), 1062(+), 1097(+), 1470(+), 399(-), 1062(-), 1097(-), 1470(-),	252(+), 306(+), 329(+), 341(+), 630(+), 733(+), 852(+), 952(+), 1308(+), 1375(+), 1741(+), 1928(+), 252(-), 306(-), 329(-), 341(-), 630(-), 733(-), 852(-), 952(-), 1308(-), 1375(-), 1741(-), 1928(-),	412(+), 756(+), 942(+), 963(+), 1143(+), 1641(+), 1652(+), 1724(+), 1823(+), 1830(+), 412(-), 756(-), 942(-), 963(-), 1143(-), 1641(-), 1652(-), 1724(-), 1823(-), 1830(-),	53(+), 208(+), 667(+), 892(+), 927(+), 1065(+), 1111(+), 1128(+), 1199(+), 1276(+), 1539(+), 1545(+), 53(-), 208(-), 667(-), 892(-), 927(-), 1065(-), 1111(-), 1128(-), 1199(-), 1276(-), 1539(-), 1545(-),	43(+), 517(+), 1009(+), 1077(+), 1391(+), 1427(+), 1466(+), 1468(+), 1879(+), 43(-), 517(-), 1009(-), 1077(-), 1391(-), 1427(-), 1466(-), 1468(-), 1879(-),	43(+), 1079(+), 1473(+), 1609(+), 1745(+), 1855(+), 43(-), 1079(-), 1473(-), 1609(-), 1745(-), 1855(-),	152(+), 296(+), 348(+), 358(+), 741(+), 1330(+), 1349(+), 1536(+), 1652(+), 1795(+), 152(-), 296(-), 348(-), 358(-), 741(-), 1330(-), 1349(-), 1536(-), 1652(-), 1795(-),	321(+), 352(+), 508(+), 651(+), 1317(+), 1673(+), 1814(+), 1848(+), 1882(+), 321(-), 352(-), 508(-), 651(-), 1317(-), 1673(-), 1814(-), 1848(-), 1882(-),	37(+), 723(+), 1056(+), 1485(+), 1856(+), 1896(+), 37(-), 723(-), 1056(-), 1485(-), 1856(-), 1896(-),	752(+), 1123(+), 1862(+), 1876(+), 752(-), 1123(-), 1862(-), 1876(-),
NAPINMOTIFBN	-	707(-),	-	-	-	-	865(+),	-	-	-	-	1224(+),	-	-	-	-	-	682(+),	-	-	-	-	-	-	515(+),	-	345(+), 1486(+), 1648(+), 259(-),	1948(+), 1105(-),	-	-	-	-	945(-), 1253(-),	-	1198(+),	-	-	958(+),	-	-	-	-	-	-	-	-	328(-),	-	-
NODCON1GM	693(+), 1104(+), 304(-), 503(-), 657(-),	-	880(-), 1076(-),	1295(+), 1155(-),	1158(-),	870(+), 1127(-),	-	1658(+), 651(-), 1550(-),	561(+),	1041(+), 723(-),	6(+), 1878(+), 866(-), 1533(-),	741(+), 918(+),	1391(-), 1691(-),	63(-), 590(-), 811(-), 1651(-),	-	749(-), 1023(-), 1099(-), 1373(-),	304(+), 354(+),	471(+), 1862(-),	161(-),	494(-),	1440(-),	1547(+), 1746(+),	-	-	11(+), 248(+), 54(-), 265(-), 867(-), 1692(-),	592(-), 1222(-), 1642(-),	573(+), 1229(+), 1477(+), 1067(-), 1716(-),	324(+), 615(+),	-	1969(+),	131(+), 283(+), 818(-), 951(-), 1203(-), 1561(-),	93(+), 1484(-),	1617(+), 550(-),	125(+), 229(+), 1049(+), 1958(-),	1118(+),	296(+), 1533(-),	323(-),	-	649(+), 824(+), 1590(+), 833(-),	1757(-), 1908(-),	-	884(+), 15(-), 1917(-),	329(+), 777(+), 1556(+), 1451(-),	608(+), 1051(+), 1496(+), 1782(-),	302(+), 382(+),	-	1062(-),	882(+), 1734(-), 1877(-),	1256(+), 1550(-),
NODCON2GM	332(+), 725(+), 1197(-), 1327(-), 1491(-),	1163(+), 811(-), 1626(-),	75(+), 1946(+), 279(-), 372(-), 589(-), 756(-), 1850(-),	749(+), 1886(+),	414(+), 1970(+), 830(-),	963(+), 980(+), 1161(+), 1674(+), 95(-), 1093(-), 1649(-), 1706(-),	476(+), 1354(+), 1383(-), 1595(-),	1282(+), 1512(+),	1593(+), 1019(-), 1214(-),	976(+), 1137(+), 1646(+), 1848(+), 98(-),	736(+), 741(+), 1762(+), 1830(+), 1841(+), 1281(-), 1492(-),	525(-),	540(+), 1404(+), 1507(+),	745(+), 1076(+), 1298(+), 1304(+), 1336(+),	913(+), 1029(+), 1835(+), 294(-),	195(+), 675(+), 715(+), 387(-),	1133(+), 464(-), 1428(-),	894(+), 382(-),	541(+), 228(-), 314(-), 601(-), 717(-), 1305(-), 1594(-), 1646(-), 1664(-),	1034(+), 1231(+), 533(-), 1714(-),	407(+), 1303(+), 1606(+), 1915(-),	956(+), 604(-),	-	1645(-),	1856(+), 401(-), 528(-), 1208(-),	284(+), 348(+), 575(+), 709(+), 736(+), 984(-), 1013(-), 1790(-), 1923(-),	1872(+), 411(-), 755(-), 1527(-), 1820(-),	647(+), 1034(+), 1136(+), 1623(+),	430(+), 1509(-),	328(+), 934(+), 1426(+), 1798(+), 1989(+), 76(-), 820(-),	761(+),	33(+), 211(+), 1046(+),	589(+), 1330(+), 1581(+), 64(-), 444(-), 927(-), 1116(-),	-	174(+), 583(+), 1056(+), 1316(+), 1698(+), 1880(+), 1522(-),	1463(-), 1875(-),	405(+), 105(-), 155(-), 1751(-),	668(-), 1401(-), 1416(-),	612(+), 735(+), 1194(+), 1881(+),	183(+), 250(+), 308(+), 415(+), 513(+), 10(-), 1483(-), 1491(-),	524(-), 1001(-), 1315(-), 1430(-), 1625(-), 1966(-),	247(+), 254(+), 344(+), 1242(+), 976(-),	704(+), 965(+), 1911(+), 749(-), 1731(-),	997(-), 1023(-),	458(+), 1368(+), 1051(-),	265(+), 1402(+), 303(-), 1598(-),	1630(+), 56(-), 1329(-),	292(+), 420(+), 667(+), 890(+), 990(+), 269(-), 1045(-),	103(+), 1844(+), 859(-),
NONAMERATH4	-	-	-	-	-	-	-	-	-	-	-	-	-	-	-	-	-	-	-	-	-	-	-	-	-	-	-	-	-	-	-	-	-	-	-	-	-	-	-	-	-	-	-	-	-	-	-	-	-
NONAMERMOTIFTAH3H4	-	-	-	-	-	-	-	-	-	-	-	-	-	-	-	-	-	-	-	-	-	-	-	-	-	-	-	-	-	-	-	-	-	-	-	-	-	-	-	-	-	-	-	-	-	-	-	-	-
NRRBNEXTA	-	-	-	-	-	-	1445(+),	-	-	-	-	-	-	-	-	-	-	-	-	-	-	-	-	-	-	-	-	-	-	-	-	-	-	-	-	1762(-),	-	-	-	-	-	-	-	-	1282(-),	-	-	-	-
NTBBF1ARROLB	1115(+), 1584(+), 1626(+),	773(+), 888(+),	-	1595(+), 1619(+),	-	453(-),	1679(+),	646(+), 1534(+),	943(+), 972(+), 989(+), 655(-), 905(-),	961(+),	-	-	-	628(-),	-	702(+), 462(-),	-	-	277(+),	862(+),	-	388(-),	1085(-),	1233(+), 1208(-), 1290(-),	1649(-),	-	1510(-),	1144(+), 5(-), 297(-), 329(-),	-	534(+), 1457(-),	-	-	-	372(+), 108(-),	-	1606(+),	1724(+),	-	1244(-), 1849(-),	1461(+),	-	1055(+), 287(-),	1409(-),	896(-), 1982(-),	-	208(+),	1520(+),	700(-), 1511(-),	514(-),
O2F3BE2S1	-	-	-	-	-	-	-	-	-	-	-	-	-	-	-	-	-	-	-	-	-	-	-	-	-	-	-	-	-	-	-	-	-	-	-	-	-	-	-	-	-	-	-	-	-	-	-	-	-
OBP1ATGST6	-	-	-	-	-	-	-	-	-	-	-	-	-	-	-	-	-	-	-	-	-	-	-	-	-	-	-	-	-	-	-	-	-	-	-	-	-	-	-	-	-	-	-	-	-	-	-	-	-
OCETYPEIINTHISTONE	-	-	-	-	-	-	-	-	-	-	-	-	-	-	-	-	-	-	-	-	-	-	-	-	-	-	-	-	-	-	-	-	-	-	-	-	-	-	-	-	-	-	-	-	-	-	-	-	-
OCTAMERMOTIFTAH3H4	-	-	-	-	-	-	-	-	-	-	-	-	-	-	-	-	-	-	-	1391(+),	-	-	-	-	-	-	-	-	-	-	-	-	-	-	-	-	-	-	-	-	-	-	-	-	-	-	-	30(+),	-
OCTAMOTIF2	-	-	-	-	-	-	-	-	-	-	682(-),	-	-	-	-	-	-	-	-	-	-	-	-	-	-	-	-	-	-	-	-	-	-	-	-	-	-	-	-	-	-	-	-	-	-	-	-	-	-
OPAQUE2ZM22Z	-	-	-	-	-	-	-	-	-	-	-	-	-	-	-	-	-	-	-	-	-	-	-	-	-	-	-	-	-	-	-	-	-	-	-	-	-	-	-	-	-	-	-	-	-	-	-	-	-
OPAQUE2ZMB32	-	-	-	-	-	-	-	-	-	-	-	-	-	-	-	-	-	-	-	-	-	-	-	-	-	-	-	-	-	-	-	-	-	-	-	-	-	-	-	-	-	-	-	-	-	-	640(-),	-	-
OSE1ROOTNODULE	693(+), 1104(+), 304(-), 503(-), 657(-),	-	880(-), 1076(-),	1295(+), 1155(-),	1158(-),	870(+), 1127(-),	-	1658(+), 651(-), 1550(-),	561(+),	1041(+), 723(-),	6(+), 1878(+), 866(-), 1533(-),	741(+), 918(+),	1391(-), 1691(-),	63(-), 590(-), 811(-), 1651(-),	-	749(-), 1023(-), 1099(-), 1373(-),	304(+), 354(+),	471(+), 1862(-),	161(-),	494(-),	1440(-),	1547(+), 1746(+),	-	-	11(+), 248(+), 54(-), 265(-), 867(-), 1692(-),	592(-), 1222(-), 1642(-),	573(+), 1229(+), 1477(+), 1067(-), 1716(-),	324(+), 615(+),	-	1969(+),	131(+), 283(+), 818(-), 951(-), 1203(-), 1561(-),	93(+), 1484(-),	1617(+), 550(-),	125(+), 229(+), 1049(+), 1958(-),	1118(+),	296(+), 1533(-),	323(-),	-	649(+), 824(+), 1590(+), 833(-),	1757(-), 1908(-),	-	884(+), 15(-), 1917(-),	329(+), 777(+), 1556(+), 1451(-),	608(+), 1051(+), 1496(+), 1782(-),	302(+), 382(+),	-	1062(-),	882(+), 1734(-), 1877(-),	1256(+), 1550(-),
OSE2ROOTNODULE	332(+), 725(+), 1197(-), 1327(-), 1491(-),	1163(+), 811(-), 1626(-),	75(+), 1946(+), 279(-), 372(-), 589(-), 756(-), 1850(-),	749(+), 1886(+),	414(+), 1970(+), 830(-),	963(+), 980(+), 1161(+), 1674(+), 95(-), 1093(-), 1649(-), 1706(-),	476(+), 1354(+), 1383(-), 1595(-),	1282(+), 1512(+),	1593(+), 1019(-), 1214(-),	976(+), 1137(+), 1646(+), 1848(+), 98(-),	736(+), 741(+), 1762(+), 1830(+), 1841(+), 1281(-), 1492(-),	525(-),	540(+), 1404(+), 1507(+),	745(+), 1076(+), 1298(+), 1304(+), 1336(+),	913(+), 1029(+), 1835(+), 294(-),	195(+), 675(+), 715(+), 387(-),	1133(+), 464(-), 1428(-),	894(+), 382(-),	541(+), 228(-), 314(-), 601(-), 717(-), 1305(-), 1594(-), 1646(-), 1664(-),	1034(+), 1231(+), 533(-), 1714(-),	407(+), 1303(+), 1606(+), 1915(-),	956(+), 604(-),	-	1645(-),	1856(+), 401(-), 528(-), 1208(-),	284(+), 348(+), 575(+), 709(+), 736(+), 984(-), 1013(-), 1790(-), 1923(-),	1872(+), 411(-), 755(-), 1527(-), 1820(-),	647(+), 1034(+), 1136(+), 1623(+),	430(+), 1509(-),	328(+), 934(+), 1426(+), 1798(+), 1989(+), 76(-), 820(-),	761(+),	33(+), 211(+), 1046(+),	589(+), 1330(+), 1581(+), 64(-), 444(-), 927(-), 1116(-),	-	174(+), 583(+), 1056(+), 1316(+), 1698(+), 1880(+), 1522(-),	1463(-), 1875(-),	405(+), 105(-), 155(-), 1751(-),	668(-), 1401(-), 1416(-),	612(+), 735(+), 1194(+), 1881(+),	183(+), 250(+), 308(+), 415(+), 513(+), 10(-), 1483(-), 1491(-),	524(-), 1001(-), 1315(-), 1430(-), 1625(-), 1966(-),	247(+), 254(+), 344(+), 1242(+), 976(-),	704(+), 965(+), 1911(+), 749(-), 1731(-),	997(-), 1023(-),	458(+), 1368(+), 1051(-),	265(+), 1402(+), 303(-), 1598(-),	1630(+), 56(-), 1329(-),	292(+), 420(+), 667(+), 890(+), 990(+), 269(-), 1045(-),	103(+), 1844(+), 859(-),
P1BS	791(+), 791(-),	-	-	-	717(+), 717(-),	13(+), 13(-),	1514(+), 1514(-),	-	-	-	29(+), 29(-),	-	-	-	-	-	-	-	-	-	-	-	-	-	1213(+), 1213(-),	-	139(+), 305(+), 1054(+), 139(-), 305(-), 1054(-),	487(+), 1470(+), 487(-), 1470(-),	518(+), 518(-),	-	-	163(+), 402(+), 163(-), 402(-),	-	-	1081(+), 1081(-),	-	-	985(+), 1500(+), 985(-), 1500(-),	-	-	1470(+), 1470(-),	-	1655(+), 1655(-),	-	-	-	-	-	1328(+), 1328(-),
PALBOXAPC	1836(+),	1652(+),	-	-	1612(-),	-	1850(+),	229(-), 287(-),	1666(+),	-	903(+), 19(-), 891(-),	1455(+), 191(-),	-	409(+),	-	-	607(-), 691(-), 890(-),	1435(+),	-	581(+), 591(+), 1260(+), 1277(+), 1428(+), 1471(+),	-	-	742(-), 1151(-),	290(+), 1057(+), 1814(+), 958(-),	153(-), 157(-),	1107(+),	-	-	-	-	-	1370(+),	-	-	1930(+),	8(-), 444(-),	62(+), 707(+),	825(+),	348(+), 390(+),	-	719(+), 1128(-),	1801(+), 1596(-),	1995(+),	-	585(+), 897(+), 332(-),	-	1236(+),	5(-),	674(-),
PALBOXLPC	-	-	-	-	-	-	-	-	-	-	-	-	-	-	-	-	-	-	-	-	-	-	-	-	-	-	-	-	185(+), 299(+),	-	-	-	-	-	-	-	-	-	-	-	-	-	-	-	-	-	-	-	-
PALBOXPPC	-	-	-	-	-	-	-	-	-	-	-	-	-	-	-	-	-	-	-	-	-	-	-	-	-	-	-	-	-	-	-	-	-	-	-	-	-	-	-	-	-	-	-	-	-	-	-	-	-
PALINDROMICCBOXGM	-	-	633(+), 633(-),	-	-	-	-	-	-	-	-	-	-	-	-	-	-	-	-	-	-	-	-	-	-	-	-	-	-	-	-	-	-	-	-	-	-	-	-	-	-	-	-	-	-	-	-	-	-
PE2FNTRNR1A	-	-	-	-	-	-	-	-	-	-	-	-	-	-	-	-	-	-	-	-	1754(+),	-	-	-	-	-	-	-	-	-	-	-	-	-	-	-	-	-	-	-	-	-	-	-	-	-	-	-	-
PIATGAPB	-	-	-	-	-	-	-	-	-	-	-	-	-	-	-	-	-	-	-	-	-	-	-	-	-	-	-	-	-	-	-	-	-	-	-	-	-	-	-	-	-	-	-	-	-	-	-	-	-
POLASIG1	1075(+), 1180(+),	205(+), 453(+), 840(+), 855(+), 1759(+), 103(-), 129(-), 148(-), 344(-), 385(-), 1209(-),	805(+), 843(+), 1038(+), 1046(+), 1242(+), 1714(+), 1733(+), 783(-), 869(-),	-	83(+), 805(+), 1304(+), 1(-), 694(-),	322(+), 505(+), 1215(+), 1616(+), 345(-), 458(-),	808(+), 71(-), 193(-),	998(+), 1162(+), 1029(-), 1536(-), 1598(-),	524(+), 1277(+),	504(+), 1314(+), 213(-), 304(-), 639(-), 963(-),	284(-),	232(+), 531(+), 729(+), 104(-),	1464(-), 1570(-), 1755(-),	928(-),	600(-),	1199(-), 1262(-), 1377(-),	1424(+),	724(+), 807(+), 673(-), 798(-), 824(-),	271(-),	550(+), 1570(+), 1583(+), 735(-),	1307(-),	456(-),	-	201(+), 1490(+), 1552(+), 1556(+), 1466(-),	-	847(+), 766(-), 1132(-),	404(+), 1520(+),	1654(+), 360(-), 505(-),	734(+), 1022(+), 1820(+), 1063(-), 1078(-),	-	154(+), 1609(+), 1681(+), 569(-), 733(-), 1371(-),	643(+), 1684(+), 521(-), 1414(-),	123(+), 771(+),	678(-), 738(-), 910(-), 1983(-),	895(+), 1454(+), 1009(-),	532(+), 1946(+), 802(-),	1806(+), 1198(-), 1574(-), 1726(-),	1436(+), 1478(+),	188(+), 193(+), 1422(+), 1847(+), 111(-),	461(+),	1279(+),	285(+),	1803(+), 1748(-), 1786(-),	177(+),	1241(-),	1559(+), 693(-),	1773(+), 462(-), 1419(-),	351(+), 698(+), 1141(+), 1145(+), 254(-), 423(-), 437(-), 601(-), 1023(-),	385(+), 1506(+), 28(-),
POLASIG2	961(+), 1088(+), 1674(-),	-	-	-	1288(+), 1464(+),	1130(-),	531(+), 838(-),	-	-	-	1342(-),	123(+), 1049(+),	-	898(-),	-	707(+), 704(-),	1332(+),	237(-),	-	-	-	-	-	-	-	-	1352(+), 1452(+), 1206(-), 1547(-), 1566(-),	473(-),	-	-	87(+), 456(+), 1750(+), 1276(-),	283(-), 1570(-),	1107(-),	1702(+),	-	968(+), 796(-),	-	-	-	-	-	-	-	-	-	-	1018(+), 495(-), 1522(-),	1452(-),	-
POLASIG3	1094(-), 1243(-), 1458(-),	20(+), 256(+), 24(-), 696(-), 1299(-),	786(-),	253(+), 256(+), 484(+), 1538(-), 1787(-), 1804(-),	66(+),	128(+), 340(+), 1022(-),	1303(+), 1877(+), 715(-),	1023(+), 1373(+), 1546(+), 414(-), 603(-), 912(-), 1333(-), 1336(-),	1159(-), 1221(-),	403(+), 501(+), 527(+), 651(+), 811(+), 1482(+), 364(-), 367(-),	-	716(+), 1186(+), 328(-), 1314(-),	184(-),	1429(+), 564(-), 1511(-),	697(-),	658(-), 1046(-),	915(+),	345(+), 543(+),	-	1580(+),	1827(+),	1241(-),	1921(+), 1765(-),	1183(+),	899(+), 1527(+), 1640(+),	937(-),	1541(+), 1577(+), 91(-), 1551(-),	1263(+), 641(-), 1006(-),	589(+), 1057(+), 1298(+),	1518(-),	170(+), 325(+), 122(-), 565(-), 746(-), 1642(-),	1433(+), 1606(-), 1615(-),	850(+), 1184(+), 1287(+), 1913(+), 94(-),	948(-),	-	1891(+), 753(-),	1246(+), 1729(-),	1869(-),	1831(+), 133(-),	458(+), 948(-), 1155(-),	51(+),	653(+), 932(+), 811(-), 822(-),	1037(-),	-	-	666(+), 796(+),	1094(+), 1770(+), 1526(-),	315(+), 517(+), 850(+), 1156(+), 319(-), 374(-),	1514(+), 1582(+), 730(-), 1224(-),
POLLEN1LELAT52	63(+), 1151(+), 1334(+), 729(-),	50(+), 226(+), 286(+), 845(+), 864(+), 869(+), 875(+), 880(+), 1392(+), 1407(+), 1620(+), 1756(+), 588(-), 1586(-), 1858(-), 1866(-),	67(+), 1005(+), 1017(+), 1217(+), 1381(+), 1738(+), 1796(+), 1917(+), 72(-), 414(-), 1497(-),	91(+), 729(+), 769(+), 822(+), 1061(+), 1291(+), 1717(+), 73(-), 242(-), 337(-), 394(-), 746(-), 1022(-), 1340(-), 1798(-),	126(+), 283(+), 377(+), 567(+), 708(+), 750(+), 951(+), 1079(+), 1084(+), 1106(+), 1366(+), 1470(+), 966(-), 1013(-), 1386(-),	654(+), 1845(+), 242(-), 530(-), 1104(-), 1191(-), 1804(-),	95(+), 615(+), 1234(+), 1386(+), 1433(+), 313(-), 723(-), 1205(-), 1503(-),	550(-), 582(-), 712(-), 850(-), 1316(-), 1759(-),	490(-), 835(-), 1271(-),	15(+), 254(-), 347(-), 564(-), 630(-), 846(-), 884(-), 888(-), 1018(-), 1086(-), 1367(-), 1643(-),	3(+), 296(+), 333(+), 464(+), 1436(+), 1443(+), 1447(+), 1473(+), 840(-), 1128(-), 1557(-), 1624(-), 1822(-),	26(+), 916(+), 1009(+), 771(-), 1441(-),	369(+), 1105(+), 1656(+), 220(-), 281(-), 1395(-),	655(+), 949(-), 1301(-), 1326(-),	803(+), 1049(+), 1584(+), 1593(+), 826(-), 1310(-),	1386(+), 94(-), 272(-), 788(-), 1085(-), 1106(-), 1366(-), 1821(-),	88(+), 109(+), 1700(+), 1211(-), 1306(-),	480(+), 1162(+), 1603(+), 64(-), 76(-), 765(-),	513(+), 714(+), 1636(+), 1640(+), 612(-), 906(-), 936(-), 1032(-), 1185(-),	28(+), 697(+), 807(+), 1781(+), 242(-), 361(-), 421(-), 469(-), 601(-), 747(-), 991(-), 1112(-),	813(+), 998(+), 1235(+), 1455(+), 1489(+), 1892(+), 609(-), 828(-), 847(-), 883(-), 1526(-), 1987(-),	63(+), 236(+), 319(+), 607(+), 714(+), 779(+), 1468(+), 1588(+), 1430(-), 1441(-), 1445(-), 1814(-),	1333(+), 1837(+), 651(-),	1117(+), 1427(+), 1614(+), 239(-),	9(+), 1070(+), 269(-), 406(-), 1303(-), 1853(-),	923(-),	71(+), 187(+), 815(+), 821(+), 1082(+), 1325(+), 1336(+), 1660(+), 1571(-), 1850(-),	321(+), 1374(+), 398(-), 456(-), 469(-), 1061(-), 1583(-),	655(+), 1221(+), 1512(+),	60(+), 271(+), 322(+), 641(+), 1175(+), 1323(+), 1406(+), 1803(+), 108(-), 208(-), 292(-), 336(-), 393(-), 854(-), 950(-),	664(+), 830(+), 1617(+), 288(-), 608(-), 638(-), 1220(-), 1376(-), 1691(-),	640(+), 1598(+), 181(-), 852(-), 961(-), 1040(-), 1171(-),	483(+), 508(+), 835(+), 900(+), 1201(+), 1358(+), 1536(+), 1776(+), 376(-), 1151(-), 1324(-),	34(+), 213(+), 1567(+), 1809(+), 561(-), 594(-), 976(-), 1054(-), 1148(-),	796(+), 1133(+), 1190(+), 1282(+), 1451(+), 1525(+), 419(-),	822(+), 1338(+), 1878(+),	899(+), 916(+), 1087(+), 1789(+), 1803(+), 758(-), 851(-), 1833(-), 1971(-),	316(+), 605(+), 1345(+), 1549(+), 35(-), 346(-), 1158(-),	205(+), 371(+), 116(-), 443(-), 635(-), 673(-), 799(-), 1257(-),	271(-), 291(-), 295(-), 300(-), 305(-), 311(-), 382(-), 420(-), 542(-), 895(-), 919(-), 1435(-), 1594(-), 1727(-), 1760(-), 1764(-),	126(+), 259(+), 998(+), 1215(+), 1321(+), 1351(+), 1407(+), 1452(+), 1825(+), 1829(+),	429(+), 543(+), 622(+), 698(+), 910(+), 1734(+), 1774(+), 474(-), 937(-), 1205(-),	754(+), 1491(+), 1561(-), 1682(-), 1692(-),	1020(+), 1282(-), 1399(-), 1501(-),	1710(+), 426(-), 1737(-),	142(+), 411(+), 1110(+), 1133(+), 1156(+), 1369(+), 1592(+), 79(-), 581(-),	78(+), 867(+), 959(+), 1221(+), 1778(+), 1782(+), 753(-), 1637(-),	211(+), 429(+), 836(+), 871(+), 1152(+), 1565(+), 1710(+), 220(-), 887(-), 938(-), 987(-),	20(+), 67(-), 763(-),
POLLEN2LELAT52	-	-	-	-	-	-	-	-	-	-	-	-	-	-	-	-	-	-	-	-	-	-	-	-	-	-	-	-	-	-	-	-	-	-	-	-	-	-	-	-	-	-	-	-	-	-	-	571(+),	-
PREATPRODH	-	1872(+),	248(+), 409(-),	-	-	576(+), 736(+), 931(+),	878(+), 1421(+),	1067(+),	-	1914(+),	-	558(+), 667(-),	-	-	-	880(+), 1947(+),	1146(+),	951(+),	401(+), 503(+), 827(+),	1009(-),	-	838(+),	-	-	344(+),	-	1497(-),	403(+), 875(-),	1655(-),	1365(-),	-	-	-	1171(-),	298(+),	765(-),	-	-	1859(-),	-	1115(-),	385(+),	-	56(+),	-	-	-	-	-
PRECONSCRHSP70A	477(+),	1573(+), 1099(-), 1875(-),	550(+), 857(+), 1282(+), 212(-), 1856(-),	430(+), 1954(+),	231(+),	-	1700(+), 1296(-),	82(+), 129(+), 1970(+),	1153(+), 1960(+), 1317(-),	-	360(+), 1497(-),	956(+), 1628(+), 225(+), 1484(+), 1175(-), 1817(-), 1976(-),	1371(+),	117(-), 158(-), 1869(-), 1882(-),	626(+), 1090(+), 1843(+), 593(+), 1096(+), 538(-), 883(-), 219(-), 1074(-), 1466(-), 743(-), 1773(-),	477(+),	575(+), 840(+), 718(-),	908(+),	1164(+),	1558(+),	512(+), 404(-),	810(+), 1019(+),	549(+), 1156(+), 123(-), 249(-), 487(-), 1948(-),	632(+), 873(+), 248(-), 616(-),	130(+), 75(-),	1749(+), 391(-), 1332(-),	1354(-),	293(+), 1773(-), 1938(-),	219(+),	-	1981(+), 1409(-),	135(+), 324(+), 1319(+),	1442(-),	614(-), 1971(-), 584(-),	280(+), 1597(+), 1992(+), 496(-), 1131(-),	1356(+), 1611(-),	1455(+), 923(+),	1598(-), 1684(-),	919(+), 670(-), 888(-),	210(+), 1123(+), 116(-), 308(-),	245(+), 1673(+), 678(+), 908(-), 1822(-), 481(-), 1614(-), 1786(-), 1855(-), 1631(-),	461(+), 300(+), 166(-), 1195(-),	667(-), 967(-),	80(+), 492(+), 670(-),	935(-), 399(-),	35(-),	1721(+), 156(+), 365(-),	981(-), 1975(-), 126(-),	1129(+), 146(+), 582(-), 124(-), 1876(-),
PROLAMINBOXOSGLUB1	-	-	1448(-),	-	-	-	-	-	-	-	-	704(+),	-	-	-	-	-	321(+),	458(-),	-	-	-	-	-	-	-	-	-	-	1966(+),	-	-	1989(-),	-	-	-	-	-	1587(+),	-	-	-	1571(+), 123(-),	1048(+),	-	-	1925(-),	-	935(-),
PROXBBNNAPA	-	-	-	-	-	-	-	-	-	-	-	-	-	-	-	-	114(+),	-	-	-	-	-	-	-	-	-	-	-	1146(-),	-	-	-	-	-	-	-	-	-	910(-),	-	1511(+), 1236(-),	1846(+),	1430(+),	-	-	-	-	1198(-),	-
PYRIMIDINEBOXHVEPB1	-	551(-),	121(+),	-	-	462(+),	1171(+),	1779(+),	814(+),	-	-	-	-	1825(-),	-	-	1953(-),	-	-	-	-	-	-	1166(-),	280(+), 576(+),	-	-	-	-	1233(+),	-	198(+),	-	-	-	1633(-),	-	-	740(+), 748(+),	-	-	-	-	-	-	63(+), 549(+), 1526(-),	-	-	-
PYRIMIDINEBOXOSRAMY1A	484(+),	-	979(+), 503(-), 1151(-),	1840(+), 824(-),	843(+), 1196(-), 1421(-),	704(-), 908(-), 1254(-),	1139(+), 763(-),	1944(+),	832(+), 716(-),	-	836(+),	1667(+), 1740(+),	1196(+),	1091(-),	514(-),	171(+),	238(+), 603(-), 1087(-), 1338(-), 1924(-),	810(-),	1611(+),	571(+),	1085(+), 1396(+),	961(+), 1426(+), 321(-),	-	231(-), 521(-), 1153(-), 1666(-),	1294(+),	787(+), 1302(+),	1269(+), 1924(+), 1086(-),	1301(-), 1442(-),	250(+), 1552(+), 201(-),	225(+),	-	177(+), 297(+), 1037(+), 1640(+), 592(-),	183(-), 1141(-),	510(-),	1851(+), 1366(-), 1582(-), 1779(-),	1802(+), 897(-), 1639(-),	-	909(+), 28(-), 1450(-),	746(+),	358(+), 365(+), 1599(+), 1030(-), 1550(-),	936(+), 13(-), 1795(-), 1831(-),	1320(+),	576(+),	1096(+),	103(+),	985(-),	-	306(+), 804(+), 642(-), 1037(-),	-
QARBNEXTA	-	1259(+),	-	732(+),	-	-	1760(-),	265(+),	-	-	-	-	-	-	1219(-), 1384(-),	-	-	-	-	-	-	-	627(+),	-	-	-	-	-	-	-	-	-	-	-	1460(-),	-	-	-	281(-),	-	-	-	-	1813(-),	-	821(+),	-	1491(+),	-
QELEMENTZMZM13	353(+), 21(-),	-	1397(-), 1558(-),	1960(+),	-	1909(+), 433(-),	959(+), 1067(+),	-	-	-	519(+), 1704(-),	-	1846(+),	217(+), 907(+), 833(-),	1209(-),	909(+), 1749(-),	432(+), 938(+), 1572(-),	56(+),	-	-	567(-),	783(+), 48(-), 557(-),	1238(-),	-	1000(-),	1440(+), 1086(-),	-	1500(-),	-	380(-), 1042(-),	1311(+), 1596(+), 684(-),	-	-	411(-), 466(-),	-	-	538(+), 572(-),	-	-	1220(-),	-	483(+),	-	765(+), 990(+), 1346(+),	-	-	-	1790(+), 801(-),	-
RAV1AAT	1910(+),	1915(+), 233(-), 679(-), 1455(-), 1580(-),	275(+), 438(+), 537(+), 752(+), 1484(+), 189(-), 766(-), 791(-), 932(-),	1130(+), 44(-), 78(-), 510(-), 1221(-), 1571(-),	1121(+), 1988(+), 1022(-),	100(+), 723(-), 984(-), 1495(-),	431(+), 1600(+), 1555(-), 1795(-),	55(+), 1938(+), 1992(+), 2(-), 63(-), 169(-), 269(-), 656(-),	1048(+), 1661(+), 571(-), 1360(-),	81(+), 611(+), 856(+), 1158(+), 1161(+), 794(-),	1786(+), 1031(-),	63(+), 878(+),	6(+), 150(+), 226(+), 331(+), 727(+), 772(+), 1874(+),	157(+), 1641(+), 456(-), 984(-), 1022(-), 1025(-),	71(+), 286(+), 1276(+), 139(-),	617(+), 834(+), 1150(+), 1276(+), 133(-), 1721(-),	685(+), 1792(+), 243(-),	271(+), 363(+), 395(+), 643(+), 917(+), 988(+), 991(+), 994(+), 997(+), 1000(+), 1761(+), 1766(+), 584(-), 818(-),	1266(+), 1399(+), 1617(+),	953(+), 1282(+), 1955(-),	545(+), 750(+), 1193(+), 1798(+), 508(-),	289(+), 1480(+), 1736(+), 45(-), 296(-), 419(-), 1211(-), 1214(-),	1553(+), 396(-), 884(-), 1111(-), 1192(-), 1302(-),	91(+), 364(+), 587(+), 719(+), 1620(+), 1473(-),	2(+), 1083(+), 1161(+), 1420(+), 367(-), 847(-),	1468(+), 1732(+), 1673(-),	969(+), 1016(+), 1736(+), 926(-), 1192(-), 1894(-),	381(-), 625(-), 920(-), 1079(-), 1118(-), 1379(-), 1419(-), 1465(-), 1612(-),	384(+), 1015(+), 1255(+), 1387(+), 1641(+), 1973(+), 941(-), 992(-), 1098(-),	666(+), 669(+), 753(+), 763(+), 775(+), 778(+), 1471(+), 1593(+), 1753(+), 1887(+), 1895(+), 130(-), 600(-), 1073(-),	293(+), 598(+), 920(+), 560(-), 766(-), 937(-), 940(-), 1092(-), 1191(-),	152(+), 237(+), 343(+), 1268(+), 1795(+), 380(-), 945(-), 1024(-), 1182(-), 1190(-),	1084(+), 316(-), 380(-), 527(-), 657(-), 1265(-),	245(+), 260(+), 324(+), 533(+), 904(+), 14(-), 194(-), 273(-), 1661(-),	1950(+), 116(-), 449(-), 1466(-),	304(+), 354(+), 396(+), 1006(+), 1499(-),	354(+), 825(+), 1000(+), 1460(+), 1914(+), 569(-), 736(-), 764(-), 770(-),	95(+), 1581(+), 80(-), 263(-),	61(-), 976(-), 1171(-), 1261(-), 1309(-), 1376(-), 1494(-), 1497(-), 1520(-),	1000(+), 610(-), 845(-), 934(-), 1109(-),	583(+), 1527(+),	95(+), 487(+), 1087(+), 1123(+), 1695(+), 611(-), 770(-), 777(-), 1330(-),	498(+), 93(-), 880(-), 1624(-),	205(+), 751(-), 909(-),	1771(+), 520(-), 1749(-), 1752(-), 1841(-), 1847(-),	738(+), 755(+), 1555(+), 1710(+), 1972(+), 367(-), 660(-), 777(-), 825(-), 834(-), 1516(-),	725(+), 1623(+), 141(-), 1042(-), 1475(-), 1478(-),	1577(+), 866(-), 1121(-),	1629(+), 1983(+), 1530(-), 1866(-),
RAV1BAT	1921(+), 682(-),	-	1286(-),	-	-	-	1855(+),	-	547(-),	676(-),	761(-), 1805(-),	1235(+),	736(+),	800(-),	1084(+),	620(+),	554(-),	152(+), 1531(+),	651(-),	1651(-),	366(+), 703(+),	292(-),	214(+), 619(+),	-	1931(+),	1904(+),	-	1387(+), 207(-),	-	707(+), 897(+), 1962(+), 830(-), 1305(-),	1321(-),	352(-),	1697(+),	-	-	-	-	-	1401(+),	1470(+), 399(-),	306(+),	-	1128(+),	1879(+),	1079(+),	358(-),	-	37(-),	1876(-),
RBCSCONSENSUS	1541(+),	-	478(+),	-	-	-	-	1310(-),	1044(+), 1406(+), 1477(-),	-	-	-	-	-	-	2(-),	-	-	442(+),	-	-	1237(-),	-	-	-	877(-), 1647(-),	882(-),	-	-	-	590(+),	-	-	16(-),	126(-), 1346(-),	-	-	-	208(+), 381(+), 556(+), 1696(-),	1409(-),	-	-	-	-	1682(-),	1479(+),	-	-	1957(+),
REALPHALGLHCB21	1098(-),	897(-), 1179(-),	45(+), 221(+), 148(-),	783(+), 1987(+),	634(+), 1024(-), 1037(-), 1562(-), 1566(-), 1710(-),	-	903(+),	-	-	1333(+), 1622(-),	-	-	1651(+), 1141(-),	1555(+),	1748(+), 850(-),	-	1070(+), 27(-), 1500(-), 1708(-),	189(+), 640(+), 1906(+),	123(-), 608(-),	929(+), 978(+), 1130(+), 1170(+),	586(+),	-	391(-),	1494(+), 1626(+),	-	553(-),	199(+), 465(-), 878(-), 1885(-),	1667(+), 383(-), 1614(-),	795(+), 263(-), 943(-), 994(-),	132(-), 619(-),	595(+), 276(-), 1488(-),	54(+), 450(+), 879(-),	638(+), 1627(+),	121(+),	636(+), 1789(+),	-	38(+), 73(+), 1545(+),	92(+), 1747(+),	978(-), 1378(-), 1684(-),	1171(+), 764(-),	-	569(-),	508(+), 1108(+), 1273(+), 257(-),	980(+), 1419(+), 467(-), 1188(-),	-	-	1658(+),	1445(-),	1278(+),
REBETALGLHCB21	-	-	-	-	-	-	-	-	-	-	-	-	1672(-),	1659(+),	-	201(-),	346(-),	1682(-),	-	-	-	-	-	348(+), 510(+),	-	1151(-),	-	-	-	-	-	-	-	-	83(+),	-	-	639(+),	-	65(-),	1807(+),	-	387(-),	-	-	-	-	-	488(-),
RGATAOS	-	-	-	-	-	-	-	-	-	-	-	-	-	-	-	-	-	-	-	-	-	-	-	-	-	-	-	-	-	-	-	-	-	-	-	-	-	-	-	-	-	-	-	-	-	-	-	-	-
RHERPATEXPA7	80(+), 1759(-),	1050(+), 1281(-),	891(-),	1743(+), 1773(+), 1667(-),	581(+), 1648(+), 1669(-),	51(-),	987(+), 1790(+), 435(-), 1496(-),	901(+), 1204(+),	-	540(-), 729(-),	-	196(+), 336(+), 942(+), 1200(-),	1968(+), 1815(-), 1970(-), 793(-),	1978(+),	1446(+), 1198(+), 1003(-), 1200(-), 967(-),	1632(+), 234(-), 596(-),	499(+), 542(+), 1123(+), 1546(+), 1178(+), 148(-),	232(+), 714(+), 509(+), 1718(-),	1510(+),	1514(+), 1498(+),	1021(+), 1357(+), 335(-),	1614(+), 1936(+), 223(-), 1625(-), 1845(-), 104(-), 1904(-),	1391(+), 913(-),	1402(+), 33(-), 946(-),	220(+), 1611(+), 1881(+), 1565(-),	997(+), 1368(+), 1859(+), 1037(-),	1655(+), 529(-),	1152(+), 99(+), 101(-), 1988(-),	1906(+),	235(+), 984(+), 237(-), 1031(-),	1937(-),	1937(-),	-	1560(+),	1800(+), 569(+), 393(-), 1802(-),	20(-),	372(+), 293(+), 1984(-),	1338(+), 1599(+), 611(+), 838(+), 1607(+), 1898(+), 613(-), 789(-), 220(-),	-	443(-), 1166(-),	426(+), 285(+), 1199(+), 1331(+), 631(-), 1309(-), 1582(-),	356(+), 328(-), 1471(-), 170(-),	622(+), 763(+), 413(+), 1214(+),	475(-), 1412(-),	622(+), 704(+), 947(-), 988(-), 1617(-),	-	405(+), 468(+), 1306(+),	135(+), 549(-),	1722(+), 190(+), 234(+), 944(+), 1733(+), 1782(-),
RNFG1OS	-	-	-	-	-	-	-	-	-	-	-	-	-	-	-	-	-	-	-	-	-	-	-	-	-	-	-	-	-	-	-	-	-	-	-	-	-	-	-	-	-	-	-	-	-	-	-	655(+),	-
ROOTMOTIFTAPOX1	898(+), 989(+), 994(+), 1083(+), 1456(+), 500(-), 897(-), 1082(-),	33(+), 38(+), 88(+), 221(+), 269(+), 274(+), 694(+), 737(+), 754(+), 782(+), 790(+), 87(-), 220(-), 693(-), 736(-), 753(-), 833(-), 1199(-),	1376(+), 1524(+), 427(-), 656(-), 1373(-), 1523(-),	626(+), 670(+), 701(+), 790(+), 1065(+), 1074(+), 1279(+), 1485(+), 1562(+), 498(-), 568(-), 789(-), 807(-), 1064(-), 1073(-), 1482(-),	348(+), 874(+), 940(+), 1400(+), 873(-), 1312(-),	862(+), 1177(+), 509(-), 861(-), 1176(-),	624(+), 698(+), 1187(+), 1359(+), 244(-), 1197(-), 1306(-), 1349(-), 1438(-),	1010(+), 1870(+), 482(-), 540(-), 701(-), 1009(-), 1376(-), 1571(-), 1606(-), 1869(-),	1535(+), 797(-),	276(+), 362(+), 496(+), 626(+), 773(+), 969(+), 1307(+), 1364(+), 18(-), 406(-), 493(-), 818(-), 1104(-),	573(+), 1620(+), 1817(+), 30(-), 572(-),	546(+), 1265(+),	61(+), 60(-), 648(-), 1589(-), 1643(-),	650(+), 1509(+), 1772(+), 649(-), 705(-), 1771(-),	41(+), 47(+), 1760(-),	681(+), 1196(+), 1317(+), 727(-), 1316(-),	46(+), 1251(+), 179(-), 273(-), 859(-), 1163(-), 1250(-),	202(+), 1179(+), 334(-),	375(+), 1074(+), 1073(-),	158(+), 377(+), 732(+), 960(+), 376(-), 731(-), 959(-),	295(+), 910(+), 909(-), 1493(-),	655(+), 730(+), 1535(+), 147(-), 159(-), 240(-), 729(-), 1684(-),	1810(-), 1849(-),	1101(+), 1204(-),	252(+), 432(+), 889(+), 1199(+), 1215(+), 1780(+), 431(-), 888(-), 1048(-), 1141(-), 1963(-),	695(+), 826(+), 874(+),	1056(+), 1130(+), 1239(+), 1606(+), 1671(+), 1694(+), 1238(-), 1358(-), 1605(-), 1670(-),	263(+), 489(+), 909(+), 908(-), 1338(-), 1633(-), 1660(-),	73(+), 290(+), 366(+), 689(+), 869(+), 1031(+), 1413(+), 716(-), 1030(-), 1785(-),	94(+), 257(+), 288(+), 1289(+), 1914(+), 91(-), 256(-), 287(-), 1085(-), 1288(-),	206(+), 230(+), 409(+), 1485(+), 1511(+), 1517(+), 147(-), 308(-), 436(-), 707(-), 1510(-),	516(+), 1440(+), 608(-), 867(-),	92(+), 347(+), 623(+), 663(+), 765(+), 854(+), 1320(+), 162(-), 273(-), 346(-), 764(-), 853(-), 1194(-), 1204(-),	129(+), 690(+), 722(+), 861(+), 893(+), 922(+), 965(+), 1756(+), 1776(+), 1927(+), 1969(+), 879(-),	302(+), 1083(+), 1296(+), 1437(+), 1728(-),	751(+), 793(+), 750(-), 773(-),	1660(+), 1666(+), 320(-), 1249(-), 1320(-), 1498(-), 1659(-),	-	131(+), 147(+), 1568(+), 130(-), 1567(-),	4(-), 1070(-), 1076(-),	190(+), 1472(+),	232(+), 294(+), 892(+), 983(+),	1362(+), 1170(-),	392(+), 1519(+), 1642(+), 1678(+), 1125(-), 1641(-), 1677(-),	1292(+), 1482(+), 1491(+),	617(+), 759(+), 1384(+), 1485(+), 1492(+), 253(-), 1418(-), 1484(-),	870(-), 1208(-), 1302(-), 1786(-), 1961(-),	408(+), 434(+), 618(+), 1464(+), 1694(+), 1714(+), 433(-), 674(-), 928(-), 1693(-), 1713(-), 1722(-), 1784(-), 1965(-),	25(+), 467(+), 1236(+), 1572(+), 1978(+), 24(-), 1235(-), 1571(-),
RYREPEATBNNAPA	766(+),	-	431(-),	951(-),	1885(+), 1898(+),	579(+), 1579(+), 1762(-),	894(+), 898(+), 1645(+), 6(-), 896(-), 1478(-), 1647(-),	1452(-),	1530(+), 1528(-), 1823(-),	766(+), 1182(+), 243(-),	945(+), 1510(+), 943(-), 947(-), 979(-),	1122(+), 1148(+), 1286(-),	-	521(+), 722(-), 966(-),	-	1446(+), 1450(+), 663(-), 965(-), 982(-), 1444(-), 1448(-), 1553(-), 1745(-),	946(+), 1120(+), 1494(+), 1687(+), 1525(-), 1577(-),	1136(+), 1769(+), 1138(-),	209(-), 461(-),	633(-),	1414(+), 1467(+),	1054(+), 1169(+), 180(-),	1529(+), 1594(+), 1596(-),	1633(+), 1635(-),	538(+), 796(+), 1252(+), 798(-),	1248(+), 333(-), 342(-), 702(-), 1246(-), 1332(-), 1613(-),	349(+), 536(+), 1652(+), 538(-),	1816(+), 798(-),	336(-), 765(-),	1076(-),	-	928(-),	1229(+), 407(-), 1023(-), 1728(-),	1035(+), 1918(-),	1379(+), 1834(+), 341(-),	482(+), 1848(+), 1846(-),	588(+), 683(+), 685(-),	366(-), 792(-),	-	-	33(+), 85(+),	1134(+), 1175(+), 69(-),	240(+), 75(-),	781(+),	1256(+), 1444(+), 1266(-), 1454(-),	-	991(+), 680(-), 993(-),	-	1325(+), 1479(+), 938(-), 1481(-),
RYREPEATGMGY2	-	-	430(-),	950(-),	-	-	894(+), 1645(+), 895(-), 1477(-), 1646(-),	-	1530(+),	766(+),	945(+), 946(-),	1285(-),	-	721(-),	-	1446(+), 1443(-), 1447(-), 1744(-),	1494(+), 1524(-),	1136(+), 1769(+), 1137(-),	-	632(-),	1414(+), 1467(+),	1054(+),	1594(+), 1595(-),	1633(+), 1634(-),	796(+), 797(-),	-	536(+), 537(-),	-	764(-),	-	-	-	406(-),	1035(+),	-	-	683(+), 684(-),	-	-	-	-	-	74(-),	-	1256(+), 1444(+),	-	991(+), 992(-),	-	1325(+), 1479(+), 1480(-),
RYREPEATLEGUMINBOX	766(+),	-	430(-),	950(-),	1898(+),	1761(-),	894(+), 1645(+), 895(-), 1477(-), 1646(-),	-	1530(+), 1822(-),	766(+), 1182(+),	945(+), 946(-), 942(-),	1148(+), 1285(-),	-	721(-),	-	1446(+), 1443(-), 1447(-), 1744(-), 1552(-),	1120(+), 1494(+), 1524(-),	1136(+), 1769(+), 1137(-),	-	632(-),	1414(+), 1467(+),	1054(+),	1594(+), 1595(-),	1633(+), 1634(-),	796(+), 797(-),	1248(+), 1245(-),	536(+), 1652(+), 537(-),	-	764(-), 335(-),	-	-	927(-),	1229(+), 406(-),	1035(+), 1917(-),	1379(+), 1834(+),	482(+), 1848(+), 1845(-),	683(+), 684(-),	365(-), 791(-),	-	-	-	1175(+), 68(-),	74(-),	781(+),	1256(+), 1444(+),	-	991(+), 992(-), 679(-),	-	1325(+), 1479(+), 1480(-),
RYREPEATVFLEB4	-	-	-	-	-	-	894(+), 1645(+), 894(-), 1645(-),	-	-	-	945(+), 945(-),	-	-	-	-	1446(+), 1446(-),	-	1136(+), 1136(-),	-	-	-	-	1594(+), 1594(-),	1633(+), 1633(-),	796(+), 796(-),	-	536(+), 536(-),	-	-	-	-	-	-	-	-	-	683(+), 683(-),	-	-	-	-	-	-	-	-	-	991(+), 991(-),	-	1479(+), 1479(-),
S1FBOXSORPS1L21	-	914(+), 1771(+), 488(-),	-	1532(+), 272(-),	1579(+), 1456(-), 1787(-),	538(+), 542(-),	1224(+),	488(+),	1541(-),	-	-	-	384(-),	768(-),	1404(-),	-	-	527(-),	-	-	-	67(+),	172(+), 1343(+),	259(+),	-	512(-),	136(+),	1321(+),	-	-	183(+),	-	410(+),	-	-	-	1165(+),	-	1186(+),	-	-	-	791(+), 982(-), 1468(-), 1979(-),	-	323(+), 1852(-),	-	813(+), 230(-), 809(-),	-	-
S1FSORPL21	-	-	-	-	-	-	-	-	-	-	-	-	-	-	-	-	-	525(-),	-	-	-	-	-	-	-	-	-	-	-	-	-	-	-	-	-	-	-	-	-	-	-	-	-	-	-	-	-	-	-
SBOXATRBCS	-	-	-	-	-	-	-	42(-),	-	-	1144(-),	-	-	-	-	-	-	-	-	-	734(+),	-	249(+),	-	-	-	-	-	-	-	1108(+),	1892(+),	-	-	-	1360(-),	-	-	-	-	-	1931(+),	-	503(-),	-	-	-	240(+),	707(-),
SEBFCONSSTPR10A	1799(+),	-	-	1936(+), 1162(-),	-	-	1709(+), 82(-),	1431(+),	-	1566(+), 1831(-),	-	1368(-),	1817(-),	498(+), 1935(+), 1592(+), 266(-),	1348(+), 1852(-),	-	1487(+), 162(+), 1109(-), 1633(-),	1713(+), 1338(-),	1579(-),	-	-	-	1915(-),	-	-	1424(+),	380(-), 413(-), 1247(-),	-	1765(+),	8(-), 1851(-),	-	1340(-),	541(+), 744(+),	-	1052(+), 170(+),	892(-),	-	707(+), 1039(+), 1217(+), 497(-),	-	1182(-),	-	1444(+), 997(+),	410(+), 1131(+),	1167(-),	1354(+),	-	-	1231(+), 1014(-), 1501(-),	187(+), 504(-),
SEF1MOTIF	-	-	-	1485(+),	-	505(-), 1172(-),	-	-	-	-	-	-	-	-	-	1196(+),	46(+),	-	-	732(+),	-	-	-	-	-	-	-	-	-	-	1511(+),	-	-	1756(+),	-	793(+),	1660(+), 1655(-),	-	126(-),	1072(-),	-	-	1166(-),	-	-	-	1957(-),	434(+), 1961(-),	25(+), 467(+),
SEF3MOTIFGM	1604(+), 1991(-),	1100(+),	459(-),	-	-	65(-),	1566(-),	-	-	1497(-),	-	1139(+),	1960(+),	-	1153(+), 1272(+),	345(+), 510(+),	-	261(+),	1177(-),	1407(+),	1001(+), 1149(+),	1310(-),	355(+),	455(-),	-	-	461(-),	-	42(-),	1467(+), 1883(+),	1465(+),	259(+),	-	-	388(+), 720(-),	609(+),	122(+), 667(-),	858(-),	1718(-),	1431(-),	-	-	757(+), 654(-), 1619(-),	355(+), 623(+),	-	59(-),	1995(+),	188(-), 1433(-), 1915(-),	-
SEF4MOTIFGM7S	1671(+), 496(-), 1071(-), 1190(-),	12(+), 27(+), 248(+), 1781(+), 1223(+),	1276(+),	1443(+), 1762(-), 494(-), 538(-),	535(+), 1451(+), 691(+), 734(-),	797(+), 938(-), 857(-),	772(+), 804(-),	1171(+), 1681(-), 441(-), 1567(-),	682(+), 793(-),	33(-), 1169(-), 1316(-),	287(+), 1658(+), 1074(+),	533(-),	234(+), 1269(+), 118(-), 1784(-), 1647(-), 1944(-),	607(+), 925(+), 1355(+), 1676(+), 911(-),	-	407(-), 851(-),	1253(+),	1677(+), 24(-), 780(-), 982(-), 803(-),	-	405(+), 185(+),	912(+), 1821(+), 389(+), 447(-), 1583(-),	279(+), 453(+),	1880(-),	-	1060(+), 826(-),	946(-),	1241(+), 1625(+), 59(-), 1455(-),	27(+), 894(+), 935(+), 1656(-),	1003(+), 378(-),	1258(-), 193(-),	1(+), 56(+), 1491(+),	518(+), 1800(+), 1725(+), 255(-), 1589(-),	710(+),	1196(-), 291(-), 1075(-),	130(+), 290(-), 354(-),	1704(+),	1607(+), 1668(+), 1732(+), 1374(-),	-	49(+), 212(-), 1532(-),	1158(+), 1642(+), 1571(+), 1826(+), 1258(-),	-	512(+),	1715(+), 1751(+),	1171(-),	1294(+), 398(+),	484(+), 1494(+), 391(-), 704(-), 873(-), 677(-), 1219(-),	136(+), 1021(-),	81(+), 636(+), 776(+), 1696(+), 1718(-),	733(+), 967(+), 796(+), 1296(+),
SGBFGMGMAUX28	-	-	-	-	-	-	-	-	-	-	-	-	-	-	-	-	-	-	-	-	-	-	-	-	-	-	-	-	-	-	-	-	-	-	-	-	-	-	-	-	-	-	-	-	-	-	-	-	-
SITEIIAOSPCNA	-	-	-	-	-	-	-	-	-	-	-	-	-	-	-	-	-	-	-	-	-	-	-	-	-	-	-	-	-	-	-	-	-	-	-	-	-	1574(-),	-	-	-	-	-	-	-	-	-	-	-
SITEIIATCYTC	1482(+), 634(-),	-	496(+),	-	1532(+), 1766(+),	-	227(+), 1404(+), 1726(-),	-	1013(-),	-	1174(+), 1478(+),	598(+), 1338(-),	1774(-), 1920(-),	-	-	-	-	253(+), 573(+), 1706(+), 1389(-), 443(-), 1494(-),	340(+), 1681(-), 1690(-),	36(+), 124(+), 216(+), 1655(+), 153(-), 273(-),	110(-), 1672(-),	1086(+), 1178(+), 250(-), 895(-),	1826(+),	549(+), 554(+), 559(+), 661(+), 1567(-), 1903(-),	66(+), 1348(+), 988(-), 1980(-),	481(+), 1867(+), 1900(-),	34(+),	-	840(+), 318(-),	367(-), 1537(-), 1569(-), 1623(-),	987(-),	763(+),	-	1674(+),	653(-), 1810(-),	978(+),	-	1853(+), 1577(-),	11(+),	1990(+), 13(-),	387(+), 625(+), 897(-), 519(-), 872(-), 1737(-),	227(-),	888(-),	912(+),	677(+), 1585(+),	-	1554(+),	-	-
SITEIIBOSPCNA	-	-	-	-	-	-	-	-	-	-	-	-	-	-	-	-	-	-	-	-	-	-	-	-	-	-	-	-	-	-	-	-	-	-	-	-	-	-	-	-	-	-	-	-	-	-	-	-	-
SITEIOSPCNA	681(+),	-	-	-	-	-	-	-	-	-	-	-	-	-	-	-	-	-	-	-	-	-	618(-),	-	-	1903(-),	-	-	-	-	-	-	-	-	-	-	-	-	-	-	-	-	-	1878(-),	-	-	-	-	-
SORLIP1AT	1741(+), 1823(+), 426(-), 474(-), 664(-),	1824(+), 1430(-),	777(+), 975(+), 1173(+), 1642(+), 1940(+), 55(-), 447(-), 907(-), 949(-), 1103(-),	1911(+), 1464(-),	1690(+), 1866(+), 94(-),	112(-), 376(-),	1319(+), 1745(+), 1666(-), 1864(-),	794(+), 1050(+),	1776(+), 1810(+), 1939(+), 554(-), 581(-), 610(-), 1795(-),	1784(+), 1928(+), 1946(+), 1954(+), 25(-), 672(-), 711(-), 1096(-),	556(+), 699(+), 1285(+), 424(-), 634(-), 1808(-),	1056(+), 1648(+), 1779(+), 1575(-),	954(+), 1238(+), 1812(+), 749(-), 844(-),	543(+), 200(-), 1260(-),	1000(+), 1875(+), 1883(-), 1907(-),	1658(+), 1489(-),	761(+), 141(-), 525(-), 617(-),	790(+), 1413(+), 175(-), 1143(-), 1363(-),	1067(+), 1409(+), 1883(+), 1919(+), 151(-), 291(-), 618(-), 645(-), 654(-), 729(-), 1439(-),	1303(+), 501(-), 1192(-),	61(+), 162(+), 1650(+), 730(-), 961(-), 1724(-),	1912(-),	155(+), 326(+), 1536(+), 585(-), 1164(-), 1169(-),	409(+), 499(+), 1896(+), 1790(-),	-	175(+), 1397(+), 1677(+), 53(-), 1856(-),	918(+), 1290(+), 1960(+), 977(-), 1776(-), 1783(-),	1014(+), 1525(+), 1781(+), 1702(-),	-	478(+), 871(+), 1035(+), 1737(+), 1020(-),	390(+), 466(+), 1007(+), 1824(+), 404(-),	662(+), 1009(-), 1965(-),	330(-), 1610(-),	636(+),	207(+), 1560(+), 1908(+), 1921(+), 1973(+), 821(-),	1001(+), 1062(+), 1092(+), 1169(+), 1506(+), 1303(-),	1340(+), 520(-),	466(+), 1112(+), 1186(+), 1661(+), 1676(+), 1712(+), 1720(+), 1727(+), 51(-), 58(-), 508(-), 853(-), 1051(-),	545(-),	597(+), 155(-), 863(-),	628(+), 780(+), 981(+), 1539(+), 1710(+), 1893(+), 686(-), 1067(-), 1603(-),	873(+), 1929(+), 1942(+), 1955(+), 680(-), 1622(-), 1661(-),	672(+), 270(-), 1084(-), 1944(-), 1966(-),	253(+), 1247(+), 1962(+),	849(+), 5(-), 84(-), 667(-), 808(-), 920(-), 1136(-), 1155(-), 1379(-),	886(+), 1273(+), 1990(+),	1665(+), 1794(+), 1948(+),	1052(-), 1074(-),	628(+), 1741(+), 568(-), 585(-),
SORLIP2AT	1483(+),	-	-	-	1533(+), 1767(+), 1534(-), 1768(-),	200(-),	228(+), 1405(+), 1726(-),	832(+),	1748(+), 1013(-), 1380(-), 1789(-),	-	151(+), 670(+), 1175(+), 1479(+), 561(-), 850(-),	953(+), 1616(+), 1617(-), 1734(-),	1421(-),	-	932(+), 1296(+), 1549(-),	-	477(+), 639(+),	442(+), 574(+), 1493(+), 100(-), 443(-), 575(-), 1368(-), 1494(-), 1878(-),	1681(-), 1690(-),	37(+), 86(+), 125(+), 1457(+), 87(-), 273(-), 1194(-), 1336(-),	-	894(+), 1087(+), 1179(+), 1321(+), 1921(+), 822(-), 895(-), 1180(-),	713(+), 1827(+),	662(+), 419(-), 1732(-),	35(+), 987(+), 1264(+), 1349(+), 1979(+), 988(-), 1265(-), 1980(-),	1868(+), 1869(-), 1900(-),	35(+), 746(+), 903(-),	1506(-),	131(+), 1604(+), 1367(-),	1872(-),	1792(+), 44(-), 1793(-),	1967(-),	230(-), 1922(-),	580(+),	1809(+), 653(-), 1426(-), 1810(-), 1848(-),	285(+), 979(+), 1468(+), 1526(+), 980(-),	-	1062(+), 1184(+), 1576(+), 1652(+), 1854(+), 1063(-), 1577(-),	12(+), 502(-),	1617(+), 157(-),	388(+), 626(+), 767(+), 1736(+), 519(-), 872(-), 1380(-), 1737(-),	112(-),	1095(+), 1893(+), 1894(-),	555(+), 913(+), 1456(+), 1739(+), 914(-),	124(+), 1088(+), 649(-), 722(-), 1119(-), 1138(-),	1684(+),	1182(-),	-	626(+), 576(-),
SORLIP3AT	-	-	-	-	-	-	-	-	-	-	-	-	-	-	197(-),	-	-	-	-	-	-	-	-	-	-	-	1280(+),	-	-	-	-	-	-	-	-	-	-	-	-	-	-	-	-	-	-	-	-	-	-
SORLIP4AT	-	-	-	-	-	-	-	-	-	-	-	-	-	-	-	-	-	-	-	-	-	-	-	-	-	-	-	-	-	-	-	-	-	-	-	-	-	-	-	-	-	-	-	-	-	-	-	-	-
SORLIP5AT	1858(-),	1869(-),	-	-	-	-	-	-	1916(-),	162(+),	50(+),	463(-),	-	-	-	1913(-),	-	-	-	-	-	-	-	1516(+),	1669(+),	1001(+),	-	1353(-),	-	-	-	-	-	-	1573(+),	1245(-),	107(+), 1760(+),	-	-	-	-	340(-),	-	-	799(-),	-	1310(+),	-	-
SORLREP2AT	-	-	-	-	-	-	-	-	-	-	-	-	-	-	-	-	-	-	-	-	-	-	-	-	-	-	-	-	-	-	-	-	-	-	-	-	-	-	-	-	-	-	-	-	-	-	-	-	-
SORLREP3AT	-	-	-	-	-	-	680(-),	-	-	-	-	-	-	-	-	-	-	-	-	-	-	682(-),	-	-	-	-	-	1847(+),	-	-	61(+),	-	-	-	-	-	-	-	-	1538(-),	-	-	-	-	1477(+), 1486(+),	-	-	-	-
SORLREP4AT	-	-	-	-	-	-	-	-	-	-	-	-	-	-	-	-	56(+),	-	-	-	-	-	-	-	-	-	-	-	-	-	-	-	-	-	-	-	-	-	1968(+),	-	-	1588(-),	1372(+), 1156(-),	-	-	-	-	1474(+), 1256(-),	256(-),
SP8BFIBSP8AIB	-	-	-	-	-	-	-	-	-	-	-	-	-	-	-	-	-	-	-	-	-	-	-	-	-	-	-	-	-	-	-	-	-	-	-	-	-	-	-	-	-	-	99(-),	-	-	-	585(-),	-	-
SP8BFIBSP8BIB	-	980(-),	-	-	132(+),	-	1328(+),	-	-	448(-), 534(-),	1523(-),	-	122(-),	-	4(+),	-	-	-	1138(-),	846(+),	709(+), 1477(-),	629(+), 1114(+),	-	-	-	-	-	-	-	-	834(-),	807(+),	801(+),	-	-	-	-	-	1670(-),	-	-	-	-	1182(+),	-	1104(-), 1223(-),	804(-),	-	873(+),
SPHCOREZMC1	-	-	-	-	-	-	1643(+),	-	-	-	-	-	-	721(-),	-	-	1492(+),	-	-	-	-	-	-	-	-	-	-	-	-	-	-	-	-	-	-	-	-	-	-	-	-	-	-	-	-	-	-	-	1323(+), 1480(-),
SPHZMC1	-	-	-	-	-	-	-	-	-	-	-	-	-	-	-	-	-	-	-	-	-	-	-	-	-	-	-	-	-	-	-	-	-	-	-	-	-	-	-	-	-	-	-	-	-	-	-	-	-
SREATMSD	677(+), 1417(+),	-	1846(-),	1112(+),	78(-),	31(+), 1860(+), 812(-),	1532(+),	1721(+),	1571(+),	905(+), 1518(+),	-	458(+),	686(+),	110(+), 1532(+), 1660(-),	-	200(+), 1307(+),	-	1681(+),	1284(+),	340(+), 1724(+),	-	-	1627(+),	349(-),	-	963(-),	1145(-),	1995(+), 904(-),	268(+), 697(+), 1226(+), 1686(+), 197(-), 235(-), 1241(-),	-	415(-),	-	-	1697(-),	369(+),	-	-	640(-),	-	-	163(+),	-	-	454(+), 589(+), 1650(-),	1687(+),	-	1215(-), 1499(-),	1934(+), 326(-),	77(+), 679(-),
SURE1STPAT21	-	872(+),	-	-	-	651(+),	-	-	-	-	-	-	-	-	-	-	-	-	-	-	-	-	-	-	-	-	-	-	-	-	-	-	-	-	-	-	-	-	-	-	-	-	-	-	-	-	-	1149(+),	-
SURE2STPAT21	-	827(+),	-	-	-	-	-	-	-	-	-	-	-	-	-	-	-	-	-	-	-	-	-	-	-	-	-	-	1066(-),	-	-	-	-	-	323(+),	-	-	-	-	-	-	-	-	-	-	-	-	-	-
SURECOREATSULTR11	855(+), 1493(+), 1801(-), 1881(-),	1147(-), 1880(-),	1684(+), 1550(-), 1862(-),	1162(+), 1938(-),	1380(+), 1499(-), 1933(-),	1666(+), 978(-), 1710(-), 1773(-),	82(+), 927(+), 1711(-), 1787(-), 1842(-),	178(+), 1064(+), 819(-),	447(+), 499(+), 1816(-),	1831(+),	-	394(+), 1368(+), 1030(-),	510(+), 855(+), 900(+), 969(+), 1348(+),	266(+), 884(+), 500(-), 1744(-), 1937(-),	266(+), 304(+), 1259(+), 1193(-), 1350(-),	1480(+), 1968(+), 611(-),	784(+), 1430(+), 472(-), 810(-), 1489(-),	1338(+), 490(-), 1715(-), 1834(-), 1925(-),	988(+), 1579(+), 1587(+), 1200(-),	937(+), 1229(-), 1326(-),	970(+), 1701(+), 93(-), 130(-), 353(-),	1599(-),	772(+), 1915(+),	879(-), 888(-),	-	62(+), 1392(+), 1886(+), 1916(+), 632(-), 1426(-), 1970(-),	380(+), 413(+), 757(+), 794(+), 1746(+),	303(+), 335(+),	-	8(+), 1851(+), 876(-),	1472(-),	-	543(-), 1967(-),	-	104(+), 346(+), 1587(+), 172(-), 564(-), 1054(-), 1696(-),	892(+), 1594(+),	157(+), 1490(+), 1932(+),	497(+), 1117(+), 1403(+), 1566(+), 1041(-),	1082(+), 1626(+), 290(-), 600(-), 1102(-),	710(+), 1182(+),	302(+), 447(-), 743(-),	496(-), 999(-), 1191(-), 1446(-),	1218(+), 608(-), 1314(-), 1484(-),	-	1010(+), 1104(+), 1303(+), 1500(+), 1556(+), 1717(+), 451(-), 968(-), 1356(-),	1375(+), 902(-), 1046(-),	201(+), 209(+), 1055(+), 1711(+),	1089(+), 1319(+), 1415(-),	36(+), 319(+), 1543(+), 416(-), 1264(-),
SV40COREENHAN	935(+),	1449(+),	-	-	496(+), 1230(+), 190(-), 483(-),	-	-	-	-	1144(-),	-	1704(+), 1103(-), 1621(-),	1289(+),	340(+),	784(+),	-	1611(-),	-	-	-	664(-),	-	1779(+),	-	-	1822(-), 1983(-),	-	611(+),	-	-	-	1118(-),	-	1737(+), 545(-),	-	1760(-),	-	328(-), 540(-), 1793(-),	-	1669(+),	544(-),	-	569(-),	462(+), 1492(+),	-	-	-	479(-),	54(-),
TAAAGSTKST1	1103(+), 803(-), 1116(-), 1585(-), 1627(-),	809(+), 842(+), 960(+), 1009(+), 502(-), 774(-), 889(-), 932(-),	807(+), 1735(+), 782(-), 1178(-),	352(+), 1157(-), 1596(-), 1620(-),	400(+), 473(+), 807(+), 1467(+), 936(-), 1160(-),	453(+), 523(-), 1129(-), 1229(-),	92(+), 126(+), 171(+), 1394(+), 1465(-), 1680(-),	1657(+), 372(-), 647(-), 1514(-), 1529(-), 1535(-), 1597(-),	560(+), 655(+), 896(+), 905(+), 944(-), 973(-), 990(-),	725(-), 962(-),	212(+), 1470(+), 1568(+),	284(+), 687(+), 1052(+), 1760(-),	322(+), 1569(-),	581(+), 628(+), 889(+), 592(-), 837(-),	1581(+),	295(+), 462(+), 329(-), 703(-), 1463(-),	106(+), 1426(+),	710(+), 770(+), 1069(-), 1082(-), 1902(-),	197(+), 163(-), 278(-),	853(-), 863(-),	1965(+), 615(-), 1365(-),	388(+), 1866(-),	1085(+),	1208(+), 1290(+), 1558(+), 1643(+), 1234(-), 1465(-),	494(+), 1649(+), 1466(-),	594(-),	1228(+), 1510(+), 1956(+), 49(-), 109(-), 1205(-), 1718(-), 1953(-),	5(+), 297(+), 329(+), 1811(+), 1882(+), 472(-), 649(-), 1145(-),	315(+), 1806(+), 1111(-),	1457(+), 1719(+), 535(-), 1821(-),	1245(+), 238(-), 953(-), 1370(-), 1563(-),	282(-),	1093(+),	108(+), 228(+), 929(+), 1100(+), 1333(+), 1376(+), 373(-), 1156(-),	1117(+), 109(-), 705(-), 1008(-),	534(+), 1599(+), 1993(+), 908(-), 931(-), 1535(-), 1607(-),	1326(+), 399(-), 1725(-),	313(+), 38(-),	1244(+), 1359(+), 1817(+), 1849(+),	463(+), 922(-), 1140(-), 1462(-), 1695(-),	-	287(+), 1056(-), 1919(-),	959(+), 1409(+),	179(+), 896(+), 1982(+), 1091(-),	390(+), 1131(-),	1428(+), 209(-),	718(+), 1218(+), 1559(+), 1775(+), 855(-), 1521(-),	353(+), 700(+), 881(+), 1511(+), 422(-), 1022(-), 1736(-),	514(+),
TATABOX1	-	-	-	-	-	-	-	-	-	-	-	-	-	-	-	-	-	-	-	-	-	-	-	-	-	-	-	-	-	-	-	-	-	-	-	-	1841(+),	-	-	-	-	-	-	-	-	1882(+),	-	-	-
TATABOX2	1041(+),	-	-	1599(+),	-	1929(+),	1929(+),	1542(+), 1902(+), 1539(-),	-	-	1766(+),	-	-	-	429(-), 1947(-),	1438(+),	-	-	-	-	-	393(+), 329(-),	1955(+),	1065(-),	-	927(+), 812(-),	358(+), 771(+), 511(-),	-	1409(-),	-	1513(-), 1756(-),	524(-),	86(-),	760(+), 1041(+), 1287(-), 1814(-),	19(-),	583(+),	1655(+), 1673(+), 1842(+), 1662(-),	-	126(+),	1072(+),	-	-	1789(-),	-	-	1883(+),	1957(+),	1961(+),	-
TATABOX3	1084(+),	-	-	791(+),	-	-	978(+),	416(+), 537(-),	-	497(+), 498(-), 531(-), 815(-),	1184(-),	-	-	-	-	-	1054(-),	870(-),	-	1899(+), 728(-),	-	731(+),	-	-	-	-	-	910(+),	1027(-),	-	-	-	-	1985(+),	-	-	-	-	-	1343(+),	-	-	-	236(+), 237(-),	-	-	-	-	-
TATABOX4	-	436(+), 731(+), 776(-),	-	1397(+),	-	488(+), 487(-),	75(-),	-	-	-	186(+), 1197(+), 185(-),	814(-),	1903(+),	-	-	-	-	1915(-),	1020(+), 1909(+),	-	1590(+), 1961(+), 1589(-),	-	-	1586(-),	1776(-),	-	-	32(+), 1851(+), 31(-),	422(+), 1394(+), 1846(+),	-	1844(+), 490(-),	1845(+),	88(-), 810(-),	1026(+),	-	425(+),	-	1961(+),	124(+),	-	1395(-),	-	1704(+),	1942(+),	1957(+),	453(-), 1488(-),	-	754(-),	-
TATABOX5	1244(+), 1459(+), 1074(-), 1179(-), 1282(-),	25(+), 944(+), 854(-), 1758(-),	842(-), 1037(-), 1245(-), 1713(-), 1732(-),	1805(+),	2(+), 990(+), 65(-), 82(-), 710(-),	346(+), 447(+), 459(+), 321(-), 504(-), 1615(-),	716(+), 807(-), 1302(-),	604(+), 913(+), 1030(+), 1468(+), 1537(+), 997(-), 1022(-), 1161(-), 1545(-),	523(-), 1132(-), 1276(-),	318(+), 526(-), 650(-), 810(-), 1047(-), 1313(-),	285(+),	105(+), 759(+),	185(+), 1571(+), 1756(+),	1512(+), 1599(+),	601(+),	1047(+), 1200(+), 1263(+), 1378(+),	-	825(+), 542(-), 806(-),	-	736(+),	1308(+), 1530(+), 1283(-),	1242(+),	1920(-), 1958(-),	1555(-),	1526(-), 1639(-),	938(+), 846(-), 953(-),	92(+), 403(-), 1523(-), 1540(-), 1576(-),	-	1445(+),	1761(-),	566(+), 734(+), 1372(+), 1399(+), 1643(+), 153(-), 157(-), 169(-), 460(-), 1608(-), 1612(-), 1619(-), 1680(-),	86(+), 195(+), 522(+), 799(+), 1168(+), 1616(+), 642(-), 1554(-), 1683(-),	770(-), 923(-), 1912(-),	679(+), 739(+), 911(+),	1010(+), 1307(+), 293(-), 1284(-), 1453(-),	803(+), 1890(-), 1945(-),	1199(+), 1730(+), 876(-), 1805(-),	1870(+),	112(+), 187(-), 192(-), 1426(-), 1830(-), 1846(-),	1156(+), 1640(+), 457(-),	-	812(+), 450(-), 931(-),	1749(+), 1787(+), 1802(-),	139(+), 367(+),	1242(+),	694(+), 394(-), 1237(-),	463(+), 1420(+), 1527(+), 1633(+),	255(+), 602(+), 1600(+), 350(-), 516(-), 1144(-), 1155(-),	731(+), 1505(-), 1513(-),
TATABOXOSPAL	-	-	-	1486(+), 1806(+), 1384(-),	1135(+),	1173(-),	699(+),	995(-),	-	453(+),	-	-	-	896(+), 1235(+),	-	1353(-),	47(+),	-	-	1971(-),	-	-	-	-	-	-	-	-	-	-	167(-), 458(-),	-	768(-),	818(+), 1757(+),	836(+),	794(+), 770(-),	-	-	-	-	-	-	1167(-),	368(+),	-	1385(+),	671(+),	-	468(+),
TATAPVTRNALEU	-	775(+),	-	-	-	-	-	-	-	-	184(+),	-	1903(-),	-	-	-	-	-	-	-	1961(-),	-	-	-	-	-	-	30(+), 32(-),	-	-	1844(-),	1845(-),	87(+),	-	-	-	-	-	124(-),	-	1394(+),	-	1704(-),	-	-	-	-	753(+),	-
TATCCACHVAL21	-	-	-	1113(+),	-	810(-),	1447(-),	-	-	-	-	-	-	-	-	-	-	-	-	-	-	-	1628(+),	-	-	-	-	1313(-),	-	-	1043(+),	-	-	-	-	-	-	329(+),	-	-	-	-	-	-	-	-	-	-	78(+),
TATCCAOSAMY	678(+), 1025(-),	-	465(-),	1113(+), 643(-),	720(+), 138(-),	811(-),	1448(-),	881(+), 1722(+),	1003(+), 1572(+),	-	1157(-),	382(-),	-	111(+),	-	-	275(+), 1478(-),	663(+),	1285(+), 1500(+),	-	1381(-),	-	492(+), 1628(+),	-	-	-	308(+), 1834(+),	903(-), 1314(-),	698(+),	-	1043(+),	610(+), 1710(-),	1900(+), 132(-), 660(-),	-	370(+),	238(-),	1355(-),	329(+),	-	-	164(+),	-	1426(+),	631(+),	-	179(+), 31(-),	516(-), 1498(-),	-	78(+),
TATCCAYMOTIFOSRAMY3D	-	-	-	1113(+),	-	810(-),	1447(-),	881(+),	-	-	1156(-),	-	-	-	-	-	-	663(+),	1500(+),	-	1380(-),	-	1628(+),	-	-	-	308(+),	1313(-),	698(+),	-	1043(+),	-	-	-	-	-	-	329(+),	-	-	164(+),	-	-	631(+),	-	-	-	-	78(+),
TBOXATGAPB	741(-), 1469(-),	-	1447(+),	1005(+), 266(-), 347(-), 1172(-),	-	758(+), 1198(+),	153(+),	-	1232(+), 1375(+),	1012(+),	-	314(+), 706(-),	-	1098(+),	1867(+),	756(+), 1093(+), 1937(-),	1113(-),	-	-	69(-),	973(+),	-	1034(+),	1446(-),	745(+), 853(+), 1536(-),	-	-	881(-),	893(+),	424(+), 438(+), 766(-), 1938(-),	472(+), 1701(-), 1909(-),	-	1037(-),	-	-	1693(+),	732(+), 626(-),	1222(+), 1330(-),	72(+),	-	-	1463(+), 1539(-),	162(+), 1573(-),	361(+), 1567(-),	-	-	940(+), 1048(+), 170(-), 375(-),	1800(-),	934(+), 1536(+), 1270(-), 1378(-),
TE2F2NTPCNA	-	-	-	-	-	-	-	-	-	-	-	-	-	-	-	-	-	1892(+),	-	-	-	-	-	-	-	-	-	-	-	-	-	-	-	-	-	-	-	-	-	-	-	-	-	-	-	-	-	-	-
TELOBOXATEEF1AA1	-	-	-	-	-	-	-	-	-	-	-	-	-	-	-	-	-	-	-	-	-	-	-	-	-	-	-	-	-	-	-	464(+),	-	-	-	-	-	-	-	-	-	-	-	-	-	-	-	-	-
TGACGTVMAMY	-	1090(+),	633(+), 635(-), 1687(-),	681(+),	-	-	1748(-), 1781(-), 1809(-),	659(+),	-	-	131(+),	-	-	974(-),	-	-	-	-	-	1611(+),	-	-	43(-),	1878(+),	313(+), 1902(+),	393(-),	-	-	-	-	-	1260(-),	-	-	-	-	1362(-),	-	-	-	-	1340(-),	415(-), 502(-),	564(-), 1250(-), 1699(-),	-	-	26(+), 407(-),	-	-
T/GBOXATPIN2	81(-),	1259(+),	-	732(+), 1666(+), 1774(-),	1649(-),	-	1761(-),	265(+),	-	-	-	-	-	-	1220(-), 1385(-),	1633(-),	1124(-),	233(-), 510(-),	-	-	958(+),	222(+), 1624(+),	627(+),	-	187(+), 1612(-), 1882(-),	1369(-),	-	-	-	-	-	664(-),	1607(+),	-	1461(-),	-	1072(+),	839(-),	282(-),	1190(-),	683(+), 1332(-),	327(+), 1418(+),	-	1814(-),	-	811(+), 821(+),	-	1491(+),	-
TGTCACACMCUCUMISIN	-	-	-	-	-	1731(+),	-	-	-	-	-	-	-	-	-	1038(+),	1108(-),	-	-	520(+),	-	-	-	-	-	-	1246(-),	-	-	-	1672(+),	-	-	-	-	-	-	-	-	-	-	-	1132(+), 1398(-),	-	-	-	-	1232(+), 1500(-),	503(-),
TOPOISOM	-	-	-	-	-	-	-	-	-	-	-	-	-	-	-	-	-	-	-	-	-	-	-	-	-	-	-	-	-	-	-	-	-	-	-	-	-	-	-	-	-	-	-	-	-	-	-	-	-
TRANSINITDICOTS	-	-	-	-	101(-),	-	-	-	1582(-),	-	-	-	-	-	-	1029(-), 1615(-),	-	-	-	-	-	-	874(-),	130(-),	-	605(-),	-	-	-	1813(-),	-	-	-	-	-	-	-	-	1897(-),	-	-	-	-	-	-	-	-	-	-
TRANSINITMONOCOTS	1969(-),	-	-	-	101(-),	1727(-),	-	-	1333(-), 1582(-),	-	476(-),	1899(-),	-	-	-	1003(-), 1029(-), 1615(-),	528(-), 705(-), 711(-),	1624(-),	-	-	-	-	194(-), 715(-), 874(-),	130(-),	-	605(-), 1183(-),	615(-),	-	-	942(-), 1813(-),	-	-	-	658(-),	868(-),	-	1967(-),	373(-), 1154(-),	14(-), 1897(-),	1113(-),	-	-	677(-),	294(-),	524(-),	-	639(-),	142(-),	-
UP1ATMSD	-	-	-	-	-	-	-	-	-	-	1475(-),	-	-	-	-	-	-	-	-	121(-),	-	-	1823(-),	-	988(+),	-	-	-	-	-	-	-	-	-	-	975(-),	-	-	-	-	-	-	-	-	-	-	-	-	-
UP2ATMSD	-	-	-	-	-	-	617(+),	-	-	481(+),	-	-	-	-	-	-	-	-	-	-	-	-	-	-	-	-	-	-	-	-	-	464(+),	-	-	-	-	-	-	-	-	-	-	-	1174(+),	-	-	-	-	-
UPRE2AT	-	-	-	-	-	-	-	-	-	-	-	-	-	-	-	-	-	-	-	-	-	-	-	-	-	-	-	-	-	-	-	-	-	-	-	-	-	-	-	-	-	-	-	-	-	-	-	-	-
UPRMOTIFIAT	-	-	-	-	-	-	1746(+), 1779(+),	-	-	-	-	-	-	-	-	-	-	-	-	-	-	-	-	-	1902(-),	-	-	-	-	-	-	-	-	-	-	-	-	-	-	-	-	-	-	1248(+),	-	-	-	-	-
UPRMOTIFIIAT	425(-),	-	-	-	-	-	-	-	1290(-),	-	-	1869(+), 1574(-),	1799(+),	-	987(+),	-	-	-	-	1290(+), 1829(+), 1965(+),	1723(-),	-	240(+),	753(-),	189(-),	35(+),	-	-	-	-	-	-	-	-	377(+),	29(-),	-	-	-	-	770(+), 1526(+), 1880(+), 685(-), 1602(-),	-	-	-	-	-	-	-	-
VSF1PVGRP18	-	-	-	-	-	-	-	-	-	-	-	-	-	-	-	-	-	-	-	-	-	-	496(-),	-	-	-	-	-	-	-	-	-	-	-	-	-	-	-	-	-	-	-	-	-	-	-	-	-	-
WBBOXPCWRKY1	1319(-),	947(+),	-	1198(+), 1965(-), 1982(-),	-	218(-),	-	1394(-),	1119(-),	1430(-),	794(+),	-	-	908(-),	-	74(+), 86(+),	-	-	1133(-),	-	574(+),	549(-),	1252(+),	-	-	-	1136(+),	878(-), 1740(-),	1734(-),	378(+), 796(-),	-	-	717(-),	980(+), 1855(+), 1193(-),	-	-	1699(+), 1783(-),	-	-	-	-	322(-), 753(-), 1536(-),	-	1274(+), 91(-),	-	-	1165(+), 167(-), 247(-),	768(+), 799(+), 1559(-),	-
WBOXATNPR1	868(-), 956(-), 1320(-), 1524(-),	948(+),	331(+), 389(+), 1396(+), 1557(+), 30(-), 1295(-), 1619(-),	131(+), 616(+), 1199(+), 1214(+), 1301(+), 1434(+), 1722(+), 1966(-), 1983(-),	1597(+), 1714(+),	219(-), 1090(-), 1320(-),	937(+), 1938(+), 1069(-),	658(+), 1447(+), 1395(-),	641(+), 1120(-),	56(+), 719(-), 1431(-), 1777(-),	130(+), 795(+), 1537(+), 1703(+),	408(-), 1309(-), 1603(-),	16(+), 302(+), 637(+), 34(-),	1052(+), 1101(+), 71(-), 105(-), 491(-), 515(-), 909(-), 976(-),	284(-),	67(+), 75(+), 87(+), 449(+), 1118(+), 1695(+), 1867(+), 911(-),	1893(+),	856(-), 1185(-),	843(-), 1012(-), 1134(-), 1264(-),	1037(+), 1201(+),	575(+), 916(+), 445(-), 1664(-),	47(+), 399(+), 1489(+), 1499(+), 1953(+), 550(-),	1253(+), 979(-), 1306(-),	475(+), 621(+), 342(-), 1848(-),	318(+), 435(+), 748(+), 885(-),	1466(-),	595(+), 1137(+), 171(-),	681(+), 821(+), 1381(+), 522(-), 879(-), 1741(-),	1520(+), 1735(-),	379(+), 463(+), 491(+), 797(-), 1461(-), 1514(-), 1619(-),	683(+),	843(-), 1379(-),	45(+), 718(-),	465(+), 981(+), 1856(+), 1194(-),	79(+), 586(+), 813(-),	646(+), 166(-),	571(+), 1700(+), 1898(+), 534(-), 540(-), 1784(-),	1538(+), 1328(-),	19(-), 55(-), 1961(-),	906(+),	360(+),	732(+), 817(+), 323(-), 479(-), 485(-), 754(-), 1197(-), 1342(-), 1537(-),	1252(+), 417(-), 504(-),	1275(+), 1445(+), 92(-), 797(-), 1592(-),	1545(+),	535(+), 724(+), 762(+), 1720(-),	25(+), 86(+), 242(+), 1166(+), 1514(+), 168(-), 248(-), 1080(-),	769(+), 800(+), 1059(+), 1353(+), 1592(+), 204(-), 704(-), 1560(-),	353(+), 737(+), 1239(+), 1432(+), 1568(-),
WBOXHVISO1	13(-), 1319(-),	72(+), 404(+), 77(-), 143(-), 190(-), 339(-), 380(-), 412(-), 1736(-),	332(+), 1161(+),	1593(+), 1617(+), 1965(-),	763(+), 1002(+), 1343(+), 1675(-),	218(-), 896(-),	414(+), 108(-),	812(+), 1085(+), 1255(+), 1448(+), 1394(-), 1614(-), 1884(-),	883(-), 1119(-),	10(+), 208(+), 75(-),	1402(+),	798(+), 847(-),	707(-), 1710(-),	104(-), 683(-), 1196(-),	1645(+),	1696(+), 1184(-), 1630(-), 1940(-),	204(+), 1971(+), 324(-), 1103(-),	138(+), 604(+), 949(+), 432(-),	637(+), 1133(-),	-	1403(-), 1663(-),	1224(+), 1381(+), 1500(+), 549(-), 977(-),	1254(+), 1277(+),	-	342(+), 372(+), 559(-), 884(-),	666(-),	596(+), 936(+), 1138(+), 170(-), 1917(-),	656(+), 682(+), 878(-), 1740(-),	95(+), 102(+), 1734(-),	167(+), 464(+), 492(+), 711(+), 901(+), 451(-), 1460(-), 1513(-),	1001(-),	932(+), 105(-),	521(-), 717(-),	701(+), 872(+), 982(+), 1857(+),	-	148(+), 61(-), 359(-),	1701(+), 291(-), 457(-), 1151(-),	1144(+), 1376(-),	1388(+), 1182(-), 1982(-),	1038(-), 1709(-),	-	322(-),	796(-),	1276(+), 1446(+), 167(-), 1591(-),	1546(+), 1660(-),	763(+), 437(-), 842(-), 1279(-),	87(+), 1494(+), 167(-), 247(-), 1079(-),	770(+), 1593(+), 703(-), 1127(-), 1559(-),	1240(+), 1567(-),
WBOXNTCHN48	354(-), 1392(-),	1736(-),	1160(+),	1961(-),	119(+), 1342(+),	432(+), 896(-),	488(-),	811(+),	-	9(+), 207(+), 75(-),	1401(+), 1121(-),	-	-	1149(+), 218(-), 385(-),	1208(+), 1706(+),	-	203(+), 1571(+), 324(-),	948(+), 432(-),	1774(+),	-	-	1223(+), 784(-), 1263(-),	330(+),	-	341(+), 999(+),	1085(+), 1441(-),	-	1406(-),	1502(+),	166(+), 710(+), 900(+),	1312(-),	-	-	410(+), 522(+),	-	147(+), 1902(+), 61(-), 359(-),	-	1376(-),	1396(+), 1982(-),	1219(+), 1038(-), 1709(-),	1619(-),	318(-),	64(+),	167(-), 1347(-),	-	-	71(+), 1493(+),	-	611(-),
WBOXNTERF3	21(+), 134(+), 246(+), 13(-), 1319(-), 354(-), 867(-), 1392(-),	72(+), 404(+), 949(+), 77(-), 143(-), 190(-), 339(-), 380(-), 412(-), 1736(-), 1469(-),	332(+), 390(+), 1161(+), 1397(+), 1558(+), 29(-),	617(+), 1200(+), 1435(+), 1593(+), 1617(+), 1965(-), 307(-), 1961(-), 1982(-),	120(+), 763(+), 1002(+), 1343(+), 1715(+), 1675(-),	433(+), 218(-), 896(-), 992(-), 1089(-), 1910(-),	414(+), 505(+), 548(+), 108(-), 488(-), 960(-), 1068(-),	812(+), 982(+), 1085(+), 1211(+), 1255(+), 1448(+), 1394(-), 1614(-), 1884(-), 1202(-),	883(-), 1119(-),	10(+), 208(+), 75(-), 150(-), 1430(-),	40(+), 796(+), 1402(+), 1704(+), 520(-), 1121(-),	798(+), 847(-), 8(-), 407(-), 1254(-), 1300(-), 1602(-),	1375(+), 1744(+), 707(-), 1710(-), 1847(-),	833(+), 1150(+), 1191(+), 1201(+), 1437(+), 1607(+), 104(-), 683(-), 1196(-), 218(-), 385(-), 490(-), 908(-),	1209(+), 1645(+), 1707(+),	76(+), 88(+), 1696(+), 1749(+), 1184(-), 1630(-), 1940(-), 910(-), 1524(-),	204(+), 1572(+), 1971(+), 324(-), 1103(-), 433(-), 939(-),	138(+), 604(+), 949(+), 432(-), 57(-),	637(+), 1775(+), 1133(-),	178(+), 446(+), 1378(+),	567(+), 576(+), 759(+), 1403(-), 1663(-),	48(+), 557(+), 1224(+), 1381(+), 1490(+), 1500(+), 549(-), 977(-), 784(-), 1263(-),	331(+), 1238(+), 1254(+), 1277(+), 1443(+), 1487(+), 232(-), 978(-),	476(+), 622(+), 949(+), 341(-), 1847(-),	319(+), 342(+), 372(+), 1000(+), 559(-), 884(-),	1086(+), 666(-), 761(-), 1441(-),	596(+), 936(+), 1138(+), 170(-), 1917(-),	656(+), 682(+), 1382(+), 1500(+), 878(-), 1740(-), 521(-), 1406(-),	95(+), 102(+), 181(+), 228(+), 1503(+), 1734(-),	167(+), 380(+), 464(+), 492(+), 711(+), 901(+), 1042(+), 1193(+), 451(-), 1460(-), 1513(-), 796(-),	684(+), 701(+), 1001(-), 1312(-), 1597(-),	932(+), 105(-), 1653(-),	521(-), 717(-),	411(+), 466(+), 523(+), 701(+), 872(+), 982(+), 1857(+), 1193(-),	-	148(+), 215(+), 1903(+), 61(-), 359(-), 165(-), 919(-),	572(+), 805(+), 1701(+), 291(-), 457(-), 1151(-), 533(-), 539(-), 1783(-),	1144(+), 1539(+), 1376(-), 1455(-),	1388(+), 1397(+), 1182(-), 1982(-),	1220(+), 1038(-), 1709(-), 1149(-),	1619(-),	322(-), 58(-), 318(-), 484(-), 753(-), 1536(-),	65(+), 796(-),	1276(+), 1446(+), 167(-), 1591(-), 91(-), 766(-), 991(-), 1347(-),	477(+), 1044(+), 1546(+), 1972(+), 1660(-),	763(+), 437(-), 842(-), 1279(-),	72(+), 87(+), 484(+), 1167(+), 1494(+), 167(-), 247(-), 1079(-),	770(+), 801(+), 1593(+), 703(-), 1127(-), 1559(-), 1791(-),	1240(+), 1567(-), 611(-),
WINPSTPIIIK	-	-	-	-	-	-	-	-	-	-	-	-	-	-	-	-	-	-	-	-	-	-	-	-	-	-	-	-	-	-	-	-	-	-	-	-	-	-	-	-	-	-	-	-	-	-	-	-	-
WRECSAA01	-	-	-	-	-	-	-	-	-	-	-	-	-	-	-	-	-	-	-	-	-	-	-	-	-	-	-	-	-	-	-	-	-	-	-	-	-	-	-	-	-	-	-	-	-	-	-	-	-
WRKY71OS	21(+), 134(+), 246(+), 578(+), 759(+), 941(+), 14(-), 355(-), 868(-), 956(-), 1228(-), 1320(-), 1393(-), 1524(-), 1524(-), 1524(-), 1524(-), 1524(-), 1524(-),	72(+), 404(+), 511(+), 949(+), 1090(+), 78(-), 144(-), 191(-), 340(-), 381(-), 413(-), 655(-), 1292(-), 1470(-), 1737(-),	332(+), 390(+), 620(+), 633(+), 734(+), 1033(+), 1118(+), 1161(+), 1397(+), 1558(+), 30(-), 637(-), 1136(-), 1295(-), 1336(-), 1544(-), 1619(-), 1689(-),	132(+), 617(+), 681(+), 1034(+), 1200(+), 1215(+), 1302(+), 1435(+), 1593(+), 1617(+), 1723(+), 215(-), 308(-), 323(-), 519(-), 584(-), 1352(-), 1575(-), 1962(-), 1966(-), 1983(-), 1983(-), 1983(-), 1983(-), 1983(-), 1983(-),	120(+), 763(+), 1002(+), 1343(+), 1598(+), 1715(+), 1647(-), 1676(-), 1676(-), 1676(-), 1676(-), 1676(-), 1676(-),	433(+), 1939(+), 219(-), 897(-), 993(-), 1090(-), 1320(-), 1732(-), 1911(-), 1911(-), 1911(-), 1911(-), 1911(-), 1911(-),	414(+), 505(+), 548(+), 732(+), 938(+), 1722(+), 1921(+), 1939(+), 41(-), 109(-), 489(-), 961(-), 1069(-), 1750(-), 1783(-), 1811(-),	48(+), 659(+), 812(+), 982(+), 1085(+), 1181(+), 1211(+), 1255(+), 1448(+), 1986(+), 456(-), 1126(-), 1203(-), 1395(-), 1433(-), 1615(-), 1675(-), 1885(-),	617(+), 642(+), 1442(+), 884(-), 1120(-), 1120(-), 1120(-), 1120(-), 1120(-), 1120(-),	10(+), 57(+), 208(+), 656(+), 680(+), 1543(+), 76(-), 151(-), 719(-), 1431(-), 1568(-), 1777(-), 1816(-), 1816(-), 1816(-), 1816(-), 1816(-), 1816(-),	40(+), 70(+), 131(+), 470(+), 796(+), 1402(+), 1431(+), 1538(+), 1704(+), 507(-), 521(-), 709(-), 1122(-), 1122(-), 1122(-), 1122(-), 1122(-), 1122(-),	798(+), 9(-), 408(-), 848(-), 1255(-), 1301(-), 1309(-), 1603(-),	17(+), 303(+), 638(+), 1354(+), 1375(+), 1476(+), 1744(+), 1818(+), 1871(+), 1973(+), 34(-), 708(-), 1711(-), 1848(-), 1848(-), 1848(-), 1848(-), 1848(-), 1848(-),	43(+), 195(+), 833(+), 992(+), 1053(+), 1102(+), 1150(+), 1191(+), 1201(+), 1437(+), 1607(+), 71(-), 105(-), 219(-), 386(-), 450(-), 491(-), 515(-), 684(-), 909(-), 976(-), 1197(-), 1594(-), 1985(-), 1985(-), 1985(-), 1985(-), 1985(-), 1985(-),	864(+), 1209(+), 1645(+), 1707(+), 1853(+), 284(-), 327(-), 1082(-), 1082(-), 1082(-), 1082(-), 1082(-), 1082(-),	68(+), 76(+), 88(+), 276(+), 450(+), 1119(+), 1243(+), 1696(+), 1749(+), 1868(+), 903(-), 911(-), 1039(-), 1169(-), 1185(-), 1525(-), 1631(-), 1941(-), 1941(-), 1941(-), 1941(-), 1941(-), 1941(-),	204(+), 1110(+), 1463(+), 1572(+), 1634(+), 1894(+), 1971(+), 164(-), 325(-), 434(-), 940(-), 1051(-), 1104(-), 1627(-),	138(+), 604(+), 949(+), 1553(+), 1947(+), 58(-), 433(-), 508(-), 856(-), 1174(-), 1185(-), 1401(-), 1409(-), 1453(-), 1453(-), 1453(-), 1453(-), 1453(-), 1453(-),	497(+), 637(+), 1775(+), 843(-), 1012(-), 1134(-), 1264(-), 1569(-), 1631(-),	178(+), 446(+), 659(+), 1038(+), 1202(+), 1378(+), 1611(+), 521(-), 1364(-), 1881(-), 1881(-), 1881(-), 1881(-), 1881(-), 1881(-),	567(+), 576(+), 759(+), 917(+), 1780(+), 445(-), 1122(-), 1404(-), 1664(-), 1664(-), 1664(-), 1664(-), 1664(-), 1664(-),	48(+), 143(+), 400(+), 557(+), 756(+), 815(+), 926(+), 1224(+), 1381(+), 1490(+), 1500(+), 1954(+), 305(-), 360(-), 550(-), 785(-), 978(-), 1264(-), 1264(-), 1264(-), 1264(-), 1264(-), 1264(-),	331(+), 427(+), 1228(+), 1238(+), 1254(+), 1277(+), 1443(+), 1487(+), 1514(+), 1678(+), 1794(+), 45(-), 225(-), 233(-), 979(-), 1306(-), 1306(-), 1306(-), 1306(-), 1306(-), 1306(-),	476(+), 575(+), 622(+), 949(+), 1162(+), 1878(+), 342(-), 434(-), 446(-), 1848(-),	313(+), 319(+), 342(+), 372(+), 436(+), 749(+), 1000(+), 1902(+), 45(-), 51(-), 560(-), 885(-), 885(-), 885(-), 885(-), 885(-), 885(-),	203(+), 671(+), 1086(+), 1741(+), 395(-), 426(-), 667(-), 684(-), 762(-), 1442(-), 1466(-), 1466(-), 1466(-), 1466(-), 1466(-), 1466(-),	289(+), 596(+), 936(+), 1138(+), 1248(+), 171(-), 447(-), 1918(-), 1918(-), 1918(-), 1918(-), 1918(-), 1918(-),	546(+), 656(+), 682(+), 822(+), 1382(+), 1500(+), 1537(+), 522(-), 879(-), 1407(-), 1741(-), 1741(-), 1741(-), 1741(-), 1741(-), 1741(-),	95(+), 102(+), 181(+), 228(+), 1503(+), 1521(+), 1735(-), 1767(-), 1767(-), 1767(-), 1767(-), 1767(-), 1767(-),	167(+), 380(+), 464(+), 492(+), 608(+), 711(+), 786(+), 901(+), 966(+), 1042(+), 1193(+), 1866(+), 452(-), 505(-), 797(-), 983(-), 1461(-), 1514(-), 1619(-), 1665(-), 1733(-),	684(+), 701(+), 1027(+), 1002(-), 1106(-), 1313(-), 1598(-), 1673(-), 1673(-), 1673(-), 1673(-), 1673(-), 1673(-),	932(+), 1248(+), 1341(+), 1579(+), 106(-), 225(-), 843(-), 904(-), 1262(-), 1379(-), 1481(-), 1654(-), 1654(-), 1654(-), 1654(-), 1654(-), 1654(-),	46(+), 395(+), 644(+), 1241(+), 522(-), 718(-), 746(-), 1103(-), 1103(-), 1103(-), 1103(-), 1103(-), 1103(-),	411(+), 466(+), 523(+), 701(+), 872(+), 982(+), 1857(+), 1194(-), 1728(-), 1728(-), 1728(-), 1728(-), 1728(-), 1728(-),	80(+), 587(+), 1096(+), 2(-), 813(-), 1480(-), 1480(-), 1480(-), 1480(-), 1480(-), 1480(-),	134(+), 148(+), 215(+), 647(+), 1650(+), 1903(+), 1922(+), 62(-), 166(-), 360(-), 920(-),	572(+), 585(+), 805(+), 1581(+), 1701(+), 1899(+), 292(-), 458(-), 534(-), 540(-), 1152(-), 1364(-), 1784(-), 1784(-), 1784(-), 1784(-), 1784(-), 1784(-),	177(+), 453(+), 1144(+), 1539(+), 1690(+), 1708(+), 709(-), 743(-), 1219(-), 1227(-), 1328(-), 1377(-), 1456(-), 1456(-), 1456(-), 1456(-), 1456(-), 1456(-),	1276(+), 1388(+), 1397(+), 19(-), 55(-), 305(-), 344(-), 1026(-), 1183(-), 1961(-), 1983(-),	907(+), 1220(+), 660(-), 1039(-), 1053(-), 1118(-), 1150(-), 1205(-), 1247(-), 1265(-), 1710(-), 1710(-), 1710(-), 1710(-), 1710(-), 1710(-),	361(+), 478(+), 1751(+), 1781(+), 1903(+), 410(-), 615(-), 1620(-), 1620(-), 1620(-), 1620(-), 1620(-), 1620(-),	173(+), 331(+), 733(+), 818(+), 946(+), 1474(+), 59(-), 125(-), 215(-), 319(-), 323(-), 479(-), 485(-), 754(-), 1197(-), 1227(-), 1334(-), 1342(-), 1537(-), 1537(-), 1537(-), 1537(-), 1537(-), 1537(-),	65(+), 1253(+), 1400(+), 412(-), 417(-), 504(-), 665(-), 797(-), 918(-), 925(-), 1034(-), 1133(-), 1920(-), 1938(-),	1168(+), 1276(+), 1446(+), 1541(+), 92(-), 168(-), 566(-), 767(-), 797(-), 992(-), 1252(-), 1348(-), 1592(-), 1701(-), 1701(-), 1701(-), 1701(-), 1701(-), 1701(-),	47(+), 477(+), 1044(+), 1546(+), 1620(+), 1627(+), 1972(+), 515(-), 786(-), 1661(-),	280(+), 536(+), 725(+), 763(+), 1129(+), 1162(+), 273(-), 438(-), 843(-), 1280(-), 1720(-), 1831(-), 1831(-), 1831(-), 1831(-), 1831(-), 1831(-),	26(+), 72(+), 87(+), 243(+), 484(+), 490(+), 1167(+), 1494(+), 1515(+), 18(-), 168(-), 248(-), 268(-), 409(-), 644(-), 664(-), 1080(-), 1080(-), 1080(-), 1080(-), 1080(-), 1080(-),	770(+), 801(+), 1015(+), 1060(+), 1083(+), 1354(+), 1502(+), 1525(+), 1593(+), 204(-), 704(-), 1128(-), 1233(-), 1560(-), 1792(-), 1792(-), 1792(-), 1792(-), 1792(-), 1792(-),	354(+), 505(+), 738(+), 1240(+), 1433(+), 189(-), 233(-), 612(-), 943(-), 1568(-), 1732(-),
WUSATAg	-	-	-	-	-	-	-	424(+), 1484(+), 1484(+), 1484(+), 1484(+), 1484(+), 1484(+),	-	-	-	-	-	-	-	-	-	-	693(+), 693(+), 693(+), 693(+), 693(+), 693(+),	-	-	-	-	-	-	-	-	-	-	-	-	-	-	-	-	-	-	-	323(-), 323(-), 323(-), 323(-), 323(-), 323(-),	-	-	-	515(-), 515(-), 515(-), 515(-), 515(-), 515(-),	-	1882(+), 1882(+), 1882(+), 1882(+), 1882(+), 1882(+),	-	-	-	541(-), 541(-), 541(-), 541(-), 541(-), 541(-),
XYLAT	-	1752(+), 1752(+), 1752(+), 1752(+), 1752(+), 1752(+),	1210(+), 1210(+), 1210(+), 1210(+), 1210(+), 1210(+),	-	-	-	1102(-), 1102(-), 1102(-), 1102(-), 1102(-), 1102(-),	-	-	-	-	1371(+), 1371(+), 1371(+), 1371(+), 1371(+), 1371(+),	-	-	-	-	-	-	-	-	-	-	-	-	-	-	-	-	-	318(+), 318(+), 318(+), 318(+), 318(+), 318(+),	-	-	-	-	-	-	-	-	-	-	-	-	-	-	-	-	-	-	-
ZDNAFORMINGATCAB1	-	-	-	-	-	-	-	-	-	-	-	-	-	-	-	-	1278(+), 1278(+), 1278(+), 1278(+), 1278(+), 1278(+),	-	-	-	-	-	-	1526(+), 1526(+), 1526(+), 1526(+), 1526(+), 1526(+),	-	-	-	-	-	-	-	-	-	-	-	241(+), 241(+), 241(+), 241(+), 241(+), 241(+),	-	-	-	-	-	-	-	-	-	-	-	-	-
[truncated: 122 more columns]
