# Supplementary material for: Genome-Wide Investigation and Expression Profiling of AP2/ERF Transcription Factor Superfamily in Foxtail Millet (Setaria italica L.)
Source: PLoS One. 2014 Nov 19;9(11):e113092. doi: 10.1371/journal.pone.0113092 (PMC4237383; doi:10.1371/journal.pone.0113092)
Supplement: Table S6 — List of putative Setaria italica miRNAs targeting SiAP2/ERF transcripts. (XLS) [file pone.0113092.s009.xls]

## Sheet: Sheet1
Table S6. List of putative Setaria italica miRNAs targeting SiAP2/ERF transcripts.
miRNA	Target	Phytozome ID	Expectation	UPE	miRNA_start	miRNA_end	Target_start	Target_end	miRNA_aligned_fragment	Target_aligned_fragment	Inhibition	Target_Desc.
Sit-miR1439-a	SiAP2/ERF-114	Si015420m	3	12.843	1	20	959	978	AUUUGGAAUGGAGGGAGUAU	ACAUUCCUUCCAUUUUAAAU	Cleavage	ethylene-responsive_element_binding_protein
Sit-miR172	SiAP2/ERF-134	Si012635m	2.5	13.415	1	24	1307	1330	AGAAUCUUGAUGAUGCUGCAUCAG	CAGCUGCAGCAUCAUCACGAUUCC	Cleavage	Integrase-type_DNA-binding_superfamily_protein
Sit-miR172	SiAP2/ERF-057	Si025305m	0.5	12.452	1	24	1577	1600	AGAAUCUUGAUGAUGCUGCAUCAG	CCGCUGCAGCAUCAUCAGGAUUCU	Cleavage	related_to_AP2.7
Sit-miR172	SiAP2/ERF-033	Si029636m	0.5	18.699	1	24	1346	1369	AGAAUCUUGAUGAUGCUGCAUCAG	CUACUGCAGCAUCAUCAGGAUUCU	Cleavage	Integrase-type_DNA-binding_superfamily_protein
Sit-miR172	SiAP2/ERF-148	Si036068m	0.5	22.235	1	20	1071	1090	AGAAUCUUGAUGAUGCUGCA	UGCAGCAUCAUCAGGAUUCU	Cleavage	related_to_AP2.7
