# Supplementary material for: Genome-Wide Investigation and Expression Profiling of AP2/ERF Transcription Factor Superfamily in Foxtail Millet (Setaria italica L.)
Source: PLoS One. 2014 Nov 19;9(11):e113092. doi: 10.1371/journal.pone.0113092 (PMC4237383; doi:10.1371/journal.pone.0113092)
Supplement: Table S13 — Details of SiAP2/ERF transcription factor-based markers. (XLS) [file pone.0113092.s016.xls]

## Sheet: Sheet1
Table S13. Details of SiAP2/ERF transcription factor-based markers.
AP2/ERF ID	Chromosome	Start	End	Marker ID	Type of marker	Chromosome	Start	End	Type	Motif	Motif size	Forward primer sequence (5'-3')	Tm(°C)	size	Reverse primer sequence (5'-3')	Tm(°C)	size	Product size (bp)
SiAP2/ERF-001	1	2404439	2405599	SiGMS147	SSR	1	2405192	2405206	DNR	(TC)7	14	GCCGGTCTGCTAATCATCAA	61.141	20	AGGTAGTAATACTCTCTACCAAGTTGC	57.128	27	156
SiAP2/ERF-003	1	23855469	23861450	SiILP3707	ILP	1	23861049	23861157	-	-	-	CGACCTCTGGGAGCAATCTA	60.35	20	CATGGGACAGAGTGATGGTG	59.95	20	108
SiAP2/ERF-004	1	25076531	25080741	SiGMS837	SSR	1	25076625	25076640	TNR	(GCA)5	15	GTCGCTGCCCATCAGTCTA	59.959	19	TGTACTCATCGCGATCCACA	61.269	20	101
SiAP2/ERF-005	1	25155472	25156230	SiGMS840	SSR	1	25156204	25156219	TNR	(CGG)5	15	GGCTCGTCGTCCTCGTACT	60.424	19	CACGCACAAACAACTCACCT	59.794	20	124
SiAP2/ERF-011	1	30806647	30810747	SiGMS1068	SSR	1	30809153	30809165	DNR	(TA)6	12	GGGCATCAAAGTATCGAGGA	60.036	20	GCTGCTCATCGCTGATAAAA	59.165	20	163
SiAP2/ERF-013	1	33209294	33210587	SiGMS1158	SSR	1	33210436	33210457	TNR	(CGC)7	21	GACTCGCTCCACTGGTCC	59.314	18	CACAGTCCGAGCAAGACAAG	59.616	20	172
SiAP2/ERF-015	1	33308920	33309873	SiGMS1166	SSR	1	33308925	33308943	TNR	(TCC)6	18	CAGTAAGCAGAGCTCTCGGG	60.291	20	GCTCTCTTCCGCTTCATCAT	59.537	20	175
SiAP2/ERF-017	1	33331546	33332927	SiGMS1167	SSR	1	33331881	33331893	DNR	(AC)6	12	CACAGTCACAGTCCTCCCG	60.301	19	CATGCCTCCTCGTCTCCTC	60.929	19	123
SiAP2/ERF-019	1	34429595	34430607	SiGMS1218	SSR	1	34429612	34429630	TNR	(CGG)6	18	CAGCAGCGACTACTCCTCG	59.889	19	GTCTCCTTGAACTTGGTCCG	59.697	20	156
SiAP2/ERF-023	1	39108137	39109380	SiGMS1483	SSR	1	39109078	39109096	TNR	(CGC)6	18	ATCTCCGACACCCACGAG	59.612	18	AGAAGACAGGGGGTCAGGTT	59.968	20	178
SiAP2/ERF-024	1	39752067	39752723	SiGMS1539	SSR	1	39752677	39752695	TNR	(GCT)6	18	CCCTTGAACTTCTTGCTGCT	59.615	20	TATAAGTAGCCGAGCCACCG	60.244	20	165
SiAP2/ERF-025	1	39868053	39871081	SiGMS1543	SSR	1	39871073	39871087	DNR	(TA)7	14	AAATGTTGGAGAGCACGGAC	60.119	20	GCTTCCGCTTCACGTTTC	59.527	18	138
SiAP2/ERF-026	1	40492882	40493841	SiGMS1582	SSR	1	40493486	40493501	TNR	(GAC)5	15	GTCTTCCTGCAGCAAATCCC	62.069	20	ACCCTCTCCTGTGCGTAGC	60.424	19	114
SiAP2/ERF-027	2	1945680	1950031	SiGMS1875	SSR	2	1946346	1946367	TNR	(CGC)7	21	AGCTTGAGGACTTCTTGGGC	60.903	20	GCCACCGCCGTAGTAGTAGA	60.292	20	107
SiAP2/ERF-028	2	6110723	6111634	SiGMS2124	SSR	2	6111321	6111339	TNR	(GCC)6	18	CCATCTGCCTGATAGCCGTA	61.149	20	CTCATCCAATTCCTGGTCGT	59.927	20	123
SiAP2/ERF-033	2	8297965	8302991	SiGMS2187	SSR	2	8298068	8298083	TNR	(AGG)5	15	CTGCTGCTGCTAGGTTGCT	59.505	19	GACTCGGCATTGAGATCCAG	60.769	20	115
SiAP2/ERF-042	2	31178794	31182177	SiGMS2751	SSR	2	31179473	31179485	DNR	(CT)6	12	TGGTGCATGCAGTTTACCTC	59.722	20	GCAACACGCGTCTTCTTCTT	60.581	20	132
SiAP2/ERF-043	2	31739996	31743497	SiGMS2775	SSR	2	31740178	31740196	TNR	(AGC)6	18	CATCCTCTCCGGCTTCATC	60.72	19	AGTCGGCCTCGAAGTCCT	59.945	18	155
SiAP2/ERF-045	2	36963228	36964585	SiGMS3002	SSR	2	36964151	36964166	TNR	(GCC)5	15	GTACGCGCACATACTCCAGA	59.895	20	ACCCATGCTCACCTTCTGTC	60.12	20	144
SiAP2/ERF-046	2	37726266	37727174	SiGMS3034	SSR	2	37727095	37727110	TNR	(CTG)5	15	GAGGTGGAGGAGGAGGATG	59.577	19	CACTCCACTCTCAACACCGA	59.864	20	120
SiAP2/ERF-047	2	37730189	37731142	SiGMS3035	SSR	2	37730546	37730561	TNR	(TCC)5	15	GTGGAGACCTCGTCCTTGAC	59.688	20	GAGGCCGTGGAGGACTTC	60.773	18	119
SiAP2/ERF-050	2	44032494	44033528	SiGMS3380	SSR	2	44033291	44033309	TNR	(GTA)6	18	ACTTGCTGTGGTTGTTGCTG	59.946	20	GAACACCAAGAAAGCCTCCA	60.232	20	171
SiAP2/ERF-053	2	48131590	48132781	SiGMS3614	SSR	2	48131722	48131737	TNR	(TAC)5	15	AGCTTGTTACGTCGGCAGAT	59.904	20	TACACATGTGGCATTCGCTT	60.142	20	107
SiAP2/ERF-054	3	1300263	1300891	SiGMS3803	SSR	3	1300698	1300726	DNR	(CT)14	28	TCACAGCAGATGCAACAACA	60.029	20	GGTTCAGAGGAGTGAGGCAG	59.986	20	178
SiAP2/ERF-058	3	4187143	4188602	SiGMS3999	SSR	3	4187536	4187551	TNR	(GCC)5	15	GTACTGGTGGTGGTGGTCAG	58.859	20	CAGGCTCAACCTGCTACCTG	60.984	20	148
SiAP2/ERF-062	3	12126903	12128787	SiGMS4464	SSR	3	12126927	12126942	TNR	(GAG)5	15	AACGAGATCGAGAGCTACGC	59.746	20	ACCTTGAGCTCCTCTTGACG	59.598	20	196
SiAP2/ERF-064	3	14570634	14571794	SiGMS4590	SSR	3	14570765	14570777	DNR	(GC)6	12	ACGCGGTAGGCTACTAGACG	59.562	20	GAGGGTGGGTAGGTTTCTGG	60.736	20	162
SiAP2/ERF-065	3	16185588	16186241	SiGMS4649	SSR	3	16185742	16185760	TNR	(CTG)6	18	AACAGAAGCTCAGGCGAAAG	59.757	20	GAGGAACATGAGGTGAAGCC	59.661	20	116
SiAP2/ERF-074	4	2208526	2210739	SiGMS5808	SSR	4	2208679	2208694	DNR	(CT)14	28	TCACAGCAGATGCAACAACA	60.029	20	GGTTCAGAGGAGTGAGGCAG	59.986	20	178
SiAP2/ERF-076	4	2637360	2637938	SiGMS5822	SSR	4	2637381	2637396	TNR	(GCC)5	15	GTACTGGTGGTGGTGGTCAG	58.859	20	CAGGCTCAACCTGCTACCTG	60.984	20	148
SiAP2/ERF-084	4	7665971	7667014	SiGMS6050	SSR	4	7666000	7666018	TNR	(GAG)5	15	AACGAGATCGAGAGCTACGC	59.746	20	ACCTTGAGCTCCTCTTGACG	59.598	20	196
SiAP2/ERF-085	4	29258724	29259670	SiGMS6388	SSR	4	29259198	29259213	DNR	(GC)6	12	ACGCGGTAGGCTACTAGACG	59.562	20	GAGGGTGGGTAGGTTTCTGG	60.736	20	162
SiAP2/ERF-086	4	30914290	30917038	SiGMS6450	SSR	4	30914549	30914567	TNR	(CTG)6	18	AACAGAAGCTCAGGCGAAAG	59.757	20	GAGGAACATGAGGTGAAGCC	59.661	20	116
SiAP2/ERF-087	4	32255779	32258815	SiGMS6531	SSR	4	32256234	32256252	TNR	(TCT)5	15	ATTCTTGCTTCCTCTGCTGC	59.723	20	GGGGAAAACGCAAGATTGTA	59.938	20	137
SiAP2/ERF-088	4	32492163	32493377	SiGMS6542	SSR	4	32493240	32493255	TNR	(CCT)5	15	ATTTGAGGTCCAAACCACCC	60.979	20	GTGGATCTCTCCCTCCACC	59.425	19	143
SiAP2/ERF-098	5	9596553	9598944	SiGMS7497	SSR	5	9596872	9596890	TNR	(GGA)6	18	AAACAACGAGGATACCACCG	59.853	20	CCAGGTCCATGGAAGAGAGA	60.191	20	151
SiAP2/ERF-099	5	12482836	12483675	SiGMS7662	SSR	5	12483653	12483665	DNR	(AG)6	12	GTGGTGCAGATGCTATGGTG	60.144	20	CTGTTACGTACGCCCCTCTC	59.757	20	118
SiAP2/ERF-105	5	42341870	42345322	SiGMS8676	SSR	5	42342492	42342513	TNR	(GCC)7	21	CGGGAACGAGTAGTACGAGC	59.898	20	GTGGCATGAGCAATCCCTAC	60.492	20	113
SiAP2/ERF-108	6	1704568	1705485	SiGMS9143	SSR	6	1704978	1704993	TNR	(TCC)5	15	AGCATCGTGCTGTCAGAGG	60.154	19	GTTGGGTCCAGGAACAGATG	60.363	20	125
SiAP2/ERF-120	6	34070051	34072589	SiGMS10117	SSR	6	34071224	34071239	TNR	(GCC)5	15	AATCGACCCACACTAATCGC	59.962	20	GAAGGTGCCGAGCCACAC	62.908	18	195
SiAP2/ERF-123	7	18428839	18430958	SiGMS10623	SSR	7	18428853	18428868	TNR	(GGA)5	15	AAGCAAAGCTCCAAGCTCAG	59.898	20	GGCTGATCCTCTTCCTCCTT	59.778	20	175
SiAP2/ERF-124	7	18506452	18507285	SiGMS10631	SSR	7	18507000	18507015	TNR	(CGG)5	15	TGATATCCCCACCGATGACT	60.158	20	AAGTAGACCCCGTGCGAAG	60.262	19	177
SiAP2/ERF-125	7	20119716	20120644	SiGMS10728	SSR	7	20120463	20120478	TNR	(CGG)5	15	CGTGAGCGCTGACACGAT	62.284	18	CGTGATGTGGGTTAGAGCAA	59.716	20	103
SiAP2/ERF-126	7	25605175	25606467	SiGMS11011	SSR	7	25605479	25605494	TNR	(GAG)5	15	TTGTCCAACGATCCTTCTGC	61.188	20	GACCGGTTCTTCGGCAAG	61.753	18	179
SiAP2/ERF-128	7	26492417	26493521	SiGMS11061	SSR	7	26492418	26492436	TNR	(TCC)6	18	TGGACATGGAAGCAAACGTA	60.111	20	TTTTGGAGTTCTTTGGCACC	60.088	20	132
SiAP2/ERF-133	7	29594169	29595948	SiGMS11231	SSR	7	29594937	29594957	TeNR	(CGCC)5	20	AACGCAACAACAACCTCCAC	60.996	20	GAACCTCGGCTCCACCAT	61.052	18	187
SiAP2/ERF-134	7	31561163	31563774	SiGMS11366	SSR	7	31563563	31563584	TNR	(CGC)7	21	AGCAGCAGCAGAGGCTGT	60.038	18	TTCTTCTGAACCCAGCTCGT	59.989	20	181
SiAP2/ERF-140	8	3683603	3686765	SiGMS11824	SSR	8	3684393	3684408	TNR	(CGC)5	15	CTGGTATCGGCGGAGGAC	61.605	18	GTGTGCGCAGAGTACGGAG	60.633	19	116
SiAP2/ERF-141	8	8917941	8918745	SiGMS12022	SSR	8	8918295	8918313	TNR	(GGC)6	18	CCCGACCTCGTAATGCTG	60.216	18	GTCGGTTCCGAGCAGGAC	61.834	18	126
SiAP2/ERF-148	9	1962143	1966117	SiGMS14144	SSR	9	1965357	1965378	TNR	(AGA)7	21	AAATCAAGGAGCAGCAGCAG	60.678	20	ACTCAGCCTCTGACCTCGC	60.718	19	143
SiAP2/ERF-150	9	4408504	4412207	SiGMS14410	SSR	9	4410992	4411007	TNR	(CGC)5	15	TATATACCTGGTGACGCCGC	60.876	20	GAGTACATCGGATTGGACGG	60.34	20	135
SiAP2/ERF-151	9	11542431	11543672	SiGMS14570	SSR	9	11542945	11542966	TNR	(CCT)7	21	ATAAACCCAAAGTCCAGGGG	60.046	20	TCTTAGCTACGACGGCAACA	59.632	20	138
SiAP2/ERF-152	9	18363657	18364049	SiGMS14702	SSR	9	18363879	18363894	TNR	(GTC)5	15	GAGATCGCTGGGGAGAGC	61.042	18	GGTCATCGAGGATCTTGTCG	60.622	20	139
SiAP2/ERF-153	9	20185390	20187046	SiGMS14732	SSR	9	20186201	20186216	TNR	(ACA)5	15	ATTAATACACCGCACCCACC	59.574	20	GAAACGTGTGGTAGGCGAGT	60.179	20	145
SiAP2/ERF-161	9	50289466	50290194	SiGMS14093	SSR	9	50289848	50289863	TNR	(GGA)5	15	GGGTCCGAGTGTCGAGTAGT	59.179	20	CTCTGCCTCAAGGGCTCC	61.061	18	110
SiAP2/ERF-169	9	54931430	54935449	SiGMS15171	SSR	9	54932231	54932252	TNR	(AGC)7	21	CTGTACAGATTGGGAGCACG	59.314	20	GTGGTCGTGGAAGTAGGAGC	59.727	20	196
DNR - Di Nucleotide Repeat
TNR - Tri Nucleotide Repeat
TeNR - Tetra Nucleotide Repeat
PNR - Penta Nucleotide Repeat
